# Supplementary material for: catena-Poly[[[diaqua­nickel(II)]-μ-pyrazine-2-carboxyl­ato-silver(I)-μ-pyrazine-2-carboxyl­ato] nitrate dihydrate]
Source: Acta Crystallogr Sect E Struct Rep Online. 2012 Apr 28;68(Pt 5):m689. doi: 10.1107/S1600536812018119 (PMC3344408; doi:10.1107/S1600536812018119)
Supplement: Supplementary file 1 [file e-68-0m689-sup1.cif]

##############################################################################
#                                                                            #
# This CIF contains the data in a paper accepted for publication in          #
# Acta Crystallographica Section E. It conforms to the requirements of       #
# Notes for Authors for Acta Crystallographica Section E, and has been       #
# peer reviewed under the auspices of the IUCr Commission on Journals.       #
#                                                                            #
# Full details of the Crystallographic Information File format               #
# are given in the paper "The Crystallographic Information File (CIF):       #
# a New Standard Archive File for Crystallography" by S. R. Hall, F. H.      #
# Allen and I. D. Brown [Acta Cryst. (1991), A47, 655-685].                  #
#                                                                            #
# The current version of the core CIF dictionary is obtainable from          #
# ftp://ftp.iucr.org/pub/cif_core.dic.                                       #
#                                                                            #
# Software is freely available for graphical display of the structure(s)     #
# in this CIF. For information consult the CIF software page                 #
# http://www.iucr.org/resources/cif/software.                                #
#                                                                            #
# This file may be used for bona fide research purposes within the           #
# scientific community so long as proper attribution is given to the journal # 
# article from which it was obtained.                                        #
#                                                                            #
##############################################################################
data_global
_audit_creation_method     'form.cif (version 2.0)'
_journal_data_validation_number     ?
_journal_date_recd_electronic     2012-03-22
_journal_date_accepted     2012-04-23
_journal_name_full     'Acta Crystallographica, Section E'
_journal_year     2012
_journal_volume     68
_journal_issue      5
_journal_page_first     m689
_journal_page_last     m689
_journal_paper_category     QM
_journal_paper_doi     10.1107/S1600536812018119
_journal_coeditor_code     IS5099
_publ_contact_author_name     'Xiao-Yi Yi'
_publ_contact_author_address
;
Key Laboratory of Resources Chemistry of Nonferrous Metals
Ministry of Education
Central South University
Changsha, Hunan Province 410083
People's Republic of China
;
_publ_contact_author_email     'xyyi@csu.edu.cn'
_publ_contact_author_fax     '86-731-88879616'
_publ_contact_author_phone     '86-731-88879616'
_publ_section_title
;\
<i>catena</i>-Poly[[[diaquanickel(II)]-\m-pyrazine-2-carboxylato-silver(I)-\m-\
pyrazine-2-carboxylato] nitrate dihydrate]
;
loop_
    _publ_author_name
    _publ_author_address
    'Min Yang'
;
Key Laboratory of Resources Chemistry of Nonferrous Metals
Ministry of Education
Central South University
Changsha, Hunan Province 410083
People's Republic of China
;
    'Li-Yuan Chai'
;
Institute of Environmental Engineering
Central South University
Changsha, Hunan Province 410083
People's Republic of China
;
    'Xiao-Yi Yi'
;
Key Laboratory of Resources Chemistry of Nonferrous Metals
Ministry of Education
Central South University
Changsha, Hunan Province 410083
People's Republic of China
;
_iucr_refine_instructions_details
;
TITL p21m in P2(1)/m
CELL 0.71073   5.1997  27.1883   6.4347  90.000 111.237  90.000
ZERR   2.00   0.0010   0.0054   0.0013   0.000   0.030   0.000
LATT 1
SYMM -X, 0.5+Y, -Z
SFAC C  H  O  N  Ni Ag
UNIT 20 28 22 10 2 2
OMIT    1  11   1
OMIT    -1   8   3
OMIT     1  14   2
OMIT     1   2   2
OMIT    -1  19   1
L.S. 20
ACTA
BOND $H
HTAB
EQIV $1 x+1, y, z
EQIV $2 -x, -y+1, -z+1
EQIV $3 x+1, y, z
HTAB O1W O1_$1
HTAB O1W O2_$2
HTAB O2W O2_$3
HTAB O2W O4
FMAP 2
PLAN 30
WGHT    0.180000
FVAR       0.29689
AG1   6    0.301108    0.250000    0.293796    10.50000    0.08244    0.01759 =
         0.10528    0.00000    0.05817    0.00000
NI1   5    0.000000    0.500000    0.000000    10.50000    0.02766    0.01872 =
         0.02391    0.00305    0.01429    0.00455
N1    4    0.232289    0.329916    0.195602    11.00000    0.05154    0.02298 =
         0.04859    0.00236    0.03010    0.00301
N2    4    0.125025    0.427206    0.066455    11.00000    0.02528    0.02327 =
         0.02945    0.00624    0.01370    0.00795
N3    4    0.958496    0.250000    0.613030    10.50000    0.09898    0.02824 =
         0.15731    0.00000    0.08997    0.00000
C1    1    0.315835    0.349375    0.040926    11.00000    0.03845    0.02199 =
         0.05318    0.00107    0.02407    0.00944
AFIX  43
H1    2    0.410849    0.329906   -0.026133    11.00000   -1.20000
AFIX   0
C2    1    0.263921    0.397620   -0.020839    11.00000    0.02863    0.02378 =
         0.03514    0.00343    0.01643    0.00540
AFIX  43
H2    2    0.327846    0.410222   -0.127568    11.00000   -1.20000
AFIX   0
C3    1    0.091114    0.359162    0.283920    11.00000    0.05021    0.02070 =
         0.03658    0.00502    0.02111    0.00611
AFIX  43
H3    2    0.026662    0.346379    0.390013    11.00000   -1.20000
AFIX   0
C4    1    0.039046    0.407812    0.221208    11.00000    0.03017    0.01672 =
         0.02311   -0.00088    0.01112   -0.00282
C5    1   -0.131784    0.440866    0.312059    11.00000    0.02536    0.02242 =
         0.02071   -0.00388    0.00745    0.00319
O1    3   -0.172535    0.484368    0.234265    11.00000    0.03107    0.02723 =
         0.03126    0.00284    0.01789    0.00997
O2    3   -0.219030    0.423634    0.449933    11.00000    0.05430    0.03327 =
         0.03430    0.00132    0.02908    0.00216
O3    3    0.837714    0.250000    0.404707    10.50000    0.07185    0.12845 =
         0.12844    0.00000    0.05068    0.00000
O4    3    0.822125    0.250000    0.727560    10.50000    0.15966    0.07285 =
         0.23441    0.00000    0.16372    0.00000
O5    3    1.220019    0.250000    0.687034    10.50000    0.06890    0.17761 =
         0.09759    0.00000    0.02759    0.00000
O1W   3    0.353375    0.525824    0.242758    11.00000    0.03228    0.05019 =
         0.03401   -0.01141    0.01598    0.00744
AFIX   3
H1WA  2    0.512942    0.518400    0.244499    11.00000   -1.20000
H1WB  2    0.338493    0.534538    0.364769    11.00000   -1.20000
AFIX   0
O2W   3    0.638419    0.350168    0.722757    11.00000    0.12395    0.06488 =
         0.09160    0.00073    0.06419   -0.00286
AFIX   3
H2WA  2    0.667634    0.368070    0.625257    11.00000   -1.20000
H2WB  2    0.629206    0.319311    0.699942    11.00000   -1.20000
HKLF 4
REM  p21m in P2(1)/m
REM R1 =  0.0699 for   1526 Fo > 4sig(Fo)  and  0.0947 for all   1972 data
REM    136 parameters refined using      0 restraints
END
;
data_I
_audit_creation_method     SHELXL-97
_chemical_name_systematic
;
<i>catena</i>-Poly[[[diaquanickel(II)]-\m-pyrazine-2-carboxylato-silver(I)-\
\m-pyrazine-2-carboxylato] nitrate dihydrate]
;
_chemical_name_common     ?
_chemical_formula_moiety     'C10 H10 Ag N5 Ni O9, 2(H2 O)'
_chemical_formula_sum     'C10 H14 Ag N5 Ni O11'
_chemical_formula_iupac     '[Ag Ni (C5 H3 N2 O2)2 (H2 O)2] N O3, 2H2 O'
_chemical_formula_weight     546.84
_chemical_melting_point     ?
_symmetry_cell_setting     monoclinic
_symmetry_space_group_name_H-M     'P 21/m'
loop_
    _symmetry_equiv_pos_as_xyz
    'x, y, z'
    '-x, y+1/2, -z'
    '-x, -y, -z'
    'x, -y-1/2, z'
_cell_length_a     5.1997(10)
_cell_length_b     27.188(5)
_cell_length_c     6.4347(13)
_cell_angle_alpha     90.00
_cell_angle_beta     111.24(3)
_cell_angle_gamma     90.00
_cell_volume     847.9(3)
_cell_formula_units_Z     2
_cell_measurement_reflns_used     6237
_cell_measurement_theta_min     3.00
_cell_measurement_theta_max     25.00
_cell_measurement_temperature     293(2)
_exptl_crystal_description     'block'
_exptl_crystal_colour     'dark-green'
_exptl_crystal_size_max     0.15
_exptl_crystal_size_mid     0.10
_exptl_crystal_size_min     0.08
_exptl_crystal_density_diffrn     2.142
_exptl_crystal_density_meas     ?
_exptl_crystal_density_method     'not measured'
_exptl_crystal_F_000     544
_exptl_absorpt_coefficient_mu     2.337
_exptl_absorpt_correction_type     multi-scan
_exptl_absorpt_process_details
;
(CrystalClear; Rigaku, 2005)
;
_exptl_absorpt_correction_T_min     0.61
_exptl_absorpt_correction_T_max     0.98
_exptl_special_details
;
IR (KBr, cm^-1^): 445(<i>m</i>), 478(<i>m</i>),
731(<i>m</i>), 791(<i>m</i>), 791(<i>m</i>), 872(<i>m</i>), 1050(<i>s</i>),
1160(<i>s</i>), 1380(<i>s</i>) [\n(N=O)], 1421(<i>m</i>), 1588(<i>m</i>),
1661(<i>s</i>) [\n(C=O)].
;
_diffrn_ambient_temperature     293(2)
_diffrn_radiation_type     MoK\a
_diffrn_radiation_wavelength     0.71073
_diffrn_radiation_source     'fine-focus sealed tube'
_diffrn_radiation_monochromator     graphite
_diffrn_measurement_device_type     'Rigaku Mercury'
_diffrn_measurement_method     '\w scans'
_diffrn_detector_area_resol_mean     ?
_diffrn_reflns_number     8224
_diffrn_reflns_av_R_equivalents     0.0648
_diffrn_reflns_av_sigmaI/netI     0.0551
_diffrn_reflns_theta_min     3.00
_diffrn_reflns_theta_max     27.48
_diffrn_reflns_theta_full     27.48
_diffrn_measured_fraction_theta_max     0.989
_diffrn_measured_fraction_theta_full     0.989
_diffrn_reflns_limit_h_min     -6
_diffrn_reflns_limit_h_max     6
_diffrn_reflns_limit_k_min     -34
_diffrn_reflns_limit_k_max     35
_diffrn_reflns_limit_l_min     -8
_diffrn_reflns_limit_l_max     8
_diffrn_standards_number     0
_diffrn_standards_interval_count     0
_diffrn_standards_interval_time     0
_diffrn_standards_decay_%     0
_refine_special_details
;
Refinement of <i>F</i>^2^ against ALL reflections. The weighted <i>R</i>-factor
<i>wR</i> and goodness of fit <i>S</i> are based on <i>F</i>^2^, conventional
<i>R</i>-factors <i>R</i> are based on <i>F</i>, with <i>F</i> set to zero for
negative <i>F</i>^2^. The threshold expression of <i>F</i>^2^ >
\s(<i>F</i>^2^) is used only for calculating <i>R</i>-factors(gt) <i>etc</i>.
and is not relevant to the choice of reflections for refinement.
<i>R</i>-factors based on <i>F</i>^2^ are statistically about twice as large
as those based on <i>F</i>, and <i>R</i>- factors based on ALL data will be
even larger.
;
_reflns_number_total     1972
_reflns_number_gt     1526
_reflns_threshold_expression     I>2sigma(I)
_refine_ls_structure_factor_coef     Fsqd
_refine_ls_matrix_type     full
_refine_ls_R_factor_all     0.0947
_refine_ls_R_factor_gt     0.0699
_refine_ls_wR_factor_gt     0.2245
_refine_ls_wR_factor_ref     0.2445
_refine_ls_goodness_of_fit_ref     1.009
_refine_ls_restrained_S_all     1.009
_refine_ls_number_reflns     1972
_refine_ls_number_parameters     136
_refine_ls_number_restraints     0
_refine_ls_hydrogen_treatment     constr
_refine_ls_weighting_scheme     calc
_refine_ls_weighting_details
         'calc w=1/[\s^2^(Fo^2^)+(0.1800P)^2^+0.0000P] where P=(Fo^2^+2Fc^2^)/3'
_atom_sites_solution_hydrogens     geom
_atom_sites_solution_primary     direct
_atom_sites_solution_secondary     difmap
_refine_ls_shift/su_max     0.000
_refine_ls_shift/su_mean     0.000
_refine_diff_density_max     1.314
_refine_diff_density_min     -1.090
_refine_ls_extinction_method     none
_refine_ls_extinction_coef     ?
loop_
    _atom_type_symbol
    _atom_type_description
    _atom_type_scat_dispersion_real
    _atom_type_scat_dispersion_imag
    _atom_type_scat_source
    'C' 'C' 0.0033 0.0016
                         'International Tables Vol C Tables 4.2.6.8 and 6.1.1.4'
    'H' 'H' 0.0000 0.0000
                         'International Tables Vol C Tables 4.2.6.8 and 6.1.1.4'
    'O' 'O' 0.0106 0.0060
                         'International Tables Vol C Tables 4.2.6.8 and 6.1.1.4'
    'N' 'N' 0.0061 0.0033
                         'International Tables Vol C Tables 4.2.6.8 and 6.1.1.4'
    'Ni' 'Ni' 0.3393 1.1124
                         'International Tables Vol C Tables 4.2.6.8 and 6.1.1.4'
    'Ag' 'Ag' -0.8971 1.1015
                         'International Tables Vol C Tables 4.2.6.8 and 6.1.1.4'
_computing_data_collection     'CrystalClear (Rigaku, 2005)'
_computing_cell_refinement     'CrystalClear (Rigaku, 2005)'
_computing_data_reduction     'CrystalClear (Rigaku, 2005)'
_computing_structure_solution     'SHELXS97 (Sheldrick, 2008)'
_computing_structure_refinement     'SHELXL97 (Sheldrick, 2008)'
_computing_molecular_graphics     'DIAMOND (Brandenburg, 2005)'
_computing_publication_material     'SHELXL97 (Sheldrick, 2008)'
loop_
    _atom_site_type_symbol
    _atom_site_label
    _atom_site_fract_x
    _atom_site_fract_y
    _atom_site_fract_z
    _atom_site_U_iso_or_equiv
    _atom_site_adp_type
    _atom_site_calc_flag
    _atom_site_refinement_flags
    _atom_site_occupancy
    _atom_site_symmetry_multiplicity
    _atom_site_disorder_assembly
    _atom_site_disorder_group
    Ag Ag1 0.3011(3) 0.2500 0.2938(2) 0.0617(5) Uani d S 1 2 . .
    Ni Ni1 0.0000 0.5000 0.0000 0.0221(4) Uani d S 1 2 . .
    N N1 0.2323(14) 0.3299(2) 0.1956(11) 0.0377(15) Uani d . 1 1 . .
    N N2 0.1250(11) 0.4272(2) 0.0665(9) 0.0249(12) Uani d . 1 1 . .
    N N3 0.958(4) 0.2500 0.613(4) 0.083(5) Uani d S 1 2 . .
    C C1 0.3158(15) 0.3494(3) 0.0409(14) 0.0358(17) Uani d . 1 1 . .
    H H1 0.4108 0.3299 -0.0261 0.043 Uiso calc R 1 1 . .
    C C2 0.2639(14) 0.3976(3) -0.0208(12) 0.0278(14) Uani d . 1 1 . .
    H H2 0.3278 0.4102 -0.1276 0.033 Uiso calc R 1 1 . .
    C C3 0.0911(16) 0.3592(3) 0.2839(12) 0.0343(16) Uani d . 1 1 . .
    H H3 0.0267 0.3464 0.3900 0.041 Uiso calc R 1 1 . .
    C C4 0.0390(14) 0.4078(2) 0.2212(10) 0.0229(13) Uani d . 1 1 . .
    C C5 -0.1318(13) 0.4409(2) 0.3121(10) 0.0231(13) Uani d . 1 1 . .
    O O1 -0.1725(10) 0.48437(18) 0.2343(8) 0.0280(11) Uani d . 1 1 . .
    O O2 -0.2190(12) 0.4236(2) 0.4499(9) 0.0370(12) Uani d . 1 1 . .
    O O3 0.838(3) 0.2500 0.405(3) 0.106(5) Uani d S 1 2 . .
    O O4 0.822(4) 0.2500 0.728(4) 0.130(7) Uani d S 1 2 . .
    O O5 1.220(3) 0.2500 0.687(3) 0.115(6) Uani d S 1 2 . .
    O O1W 0.3534(10) 0.5258(2) 0.2428(8) 0.0377(13) Uani d . 1 1 . .
    H H1WA 0.5129 0.5184 0.2445 0.045 Uiso d R 1 1 . .
    H H1WB 0.3385 0.5345 0.3648 0.045 Uiso d R 1 1 . .
    O O2W 0.638(2) 0.3502(4) 0.7228(15) 0.086(3) Uani d . 1 1 . .
    H H2WA 0.6676 0.3681 0.6253 0.104 Uiso d R 1 1 . .
    H H2WB 0.6292 0.3193 0.6999 0.104 Uiso d R 1 1 . .
loop_
    _atom_site_aniso_label
    _atom_site_aniso_U_11
    _atom_site_aniso_U_22
    _atom_site_aniso_U_33
    _atom_site_aniso_U_12
    _atom_site_aniso_U_13
    _atom_site_aniso_U_23
    Ag1 0.0824(9) 0.0176(5) 0.1053(10) 0.000 0.0582(8) 0.000
    Ni1 0.0277(7) 0.0187(6) 0.0239(6) 0.0046(4) 0.0143(5) 0.0031(4)
    N1 0.052(4) 0.023(3) 0.049(4) 0.003(3) 0.030(3) 0.002(3)
    N2 0.025(3) 0.023(3) 0.029(3) 0.008(2) 0.014(2) 0.006(2)
    N3 0.099(12) 0.028(6) 0.157(17) 0.000 0.090(13) 0.000
    C1 0.038(4) 0.022(3) 0.053(4) 0.009(3) 0.024(4) 0.001(3)
    C2 0.029(3) 0.024(3) 0.035(4) 0.005(3) 0.016(3) 0.003(3)
    C3 0.050(4) 0.021(3) 0.037(4) 0.006(3) 0.021(3) 0.005(3)
    C4 0.030(3) 0.017(3) 0.023(3) -0.003(2) 0.011(3) -0.001(2)
    C5 0.025(3) 0.022(3) 0.021(3) 0.003(2) 0.007(2) -0.004(2)
    O1 0.031(2) 0.027(2) 0.031(2) 0.010(2) 0.018(2) 0.0028(19)
    O2 0.054(3) 0.033(3) 0.034(3) 0.002(2) 0.029(3) 0.001(2)
    O3 0.072(9) 0.128(15) 0.128(13) 0.000 0.051(9) 0.000
    O4 0.160(15) 0.073(10) 0.23(2) 0.000 0.164(16) 0.000
    O5 0.069(9) 0.178(19) 0.098(10) 0.000 0.028(8) 0.000
    O1W 0.032(3) 0.050(3) 0.034(3) 0.007(2) 0.016(2) -0.011(2)
    O2W 0.124(7) 0.065(6) 0.092(6) -0.003(5) 0.064(6) 0.001(4)
_geom_special_details
;
All e.s.d.'s (except the e.s.d. in the dihedral angle between two l.s. planes)
are estimated using the full covariance matrix. The cell e.s.d.'s are taken
into account individually in the estimation of e.s.d.'s in distances, angles
and torsion angles; correlations between e.s.d.'s in cell parameters are only
used when they are defined by crystal symmetry. An approximate (isotropic)
treatment of cell e.s.d.'s is used for estimating e.s.d.'s involving l.s.
planes.
;
loop_
    _geom_bond_atom_site_label_1
    _geom_bond_atom_site_label_2
    _geom_bond_site_symmetry_2
    _geom_bond_distance
    _geom_bond_publ_flag
    Ag1 N1 4_565 2.255(7) ?
    Ag1 N1 . 2.255(7) ?
    Ni1 O1W 3_565 2.057(5) ?
    Ni1 O1W . 2.057(5) ?
    Ni1 O1 . 2.059(5) ?
    Ni1 O1 3_565 2.059(5) ?
    Ni1 N2 3_565 2.079(6) ?
    Ni1 N2 . 2.079(6) ?
    N1 C1 . 1.331(10) ?
    N1 C3 . 1.340(9) ?
    N2 C2 . 1.333(9) ?
    N2 C4 . 1.339(8) ?
    N3 O4 . 1.194(19) ?
    N3 O3 . 1.26(2) ?
    N3 O5 . 1.27(2) ?
    C1 C2 . 1.369(10) ?
    C1 H1 . 0.9300 ?
    C2 H2 . 0.9300 ?
    C3 C4 . 1.381(10) ?
    C3 H3 . 0.9300 ?
    C4 C5 . 1.521(9) ?
    C5 O2 . 1.226(8) ?
    C5 O1 . 1.272(8) ?
    O1W H1WA . 0.8500 ?
    O1W H1WB . 0.8500 ?
    O2W H2WA . 0.8501 ?
    O2W H2WB . 0.8501 ?
loop_
    _geom_angle_atom_site_label_1
    _geom_angle_atom_site_label_2
    _geom_angle_atom_site_label_3
    _geom_angle_site_symmetry_1
    _geom_angle_site_symmetry_3
    _geom_angle
    _geom_angle_publ_flag
    N1 Ag1 N1 4_565 . 149.0(4) ?
    O1W Ni1 O1W 3_565 . 180.0(3) ?
    O1W Ni1 O1 3_565 . 88.8(2) ?
    O1W Ni1 O1 . . 91.2(2) ?
    O1W Ni1 O1 3_565 3_565 91.2(2) ?
    O1W Ni1 O1 . 3_565 88.8(2) ?
    O1 Ni1 O1 . 3_565 180.0(3) ?
    O1W Ni1 N2 3_565 3_565 92.4(2) ?
    O1W Ni1 N2 . 3_565 87.6(2) ?
    O1 Ni1 N2 . 3_565 99.2(2) ?
    O1 Ni1 N2 3_565 3_565 80.8(2) ?
    O1W Ni1 N2 3_565 . 87.6(2) ?
    O1W Ni1 N2 . . 92.4(2) ?
    O1 Ni1 N2 . . 80.8(2) ?
    O1 Ni1 N2 3_565 . 99.2(2) ?
    N2 Ni1 N2 3_565 . 180.0000(10)
                                 ?
    C1 N1 C3 . . 117.3(6) ?
    C1 N1 Ag1 . . 122.1(5) ?
    C3 N1 Ag1 . . 120.6(5) ?
    C2 N2 C4 . . 117.0(6) ?
    C2 N2 Ni1 . . 131.6(5) ?
    C4 N2 Ni1 . . 111.4(4) ?
    O4 N3 O3 . . 119(2) ?
    O4 N3 O5 . . 124(2) ?
    O3 N3 O5 . . 117.0(16) ?
    N1 C1 C2 . . 121.0(7) ?
    N1 C1 H1 . . 119.5 ?
    C2 C1 H1 . . 119.5 ?
    N2 C2 C1 . . 122.4(7) ?
    N2 C2 H2 . . 118.8 ?
    C1 C2 H2 . . 118.8 ?
    N1 C3 C4 . . 121.6(7) ?
    N1 C3 H3 . . 119.2 ?
    C4 C3 H3 . . 119.2 ?
    N2 C4 C3 . . 120.8(6) ?
    N2 C4 C5 . . 116.9(6) ?
    C3 C4 C5 . . 122.2(6) ?
    O2 C5 O1 . . 126.0(6) ?
    O2 C5 C4 . . 118.2(6) ?
    O1 C5 C4 . . 115.8(5) ?
    C5 O1 Ni1 . . 115.2(4) ?
    Ni1 O1W H1WA . . 121.9 ?
    Ni1 O1W H1WB . . 116.2 ?
    H1WA O1W H1WB . . 118.0 ?
    H2WA O2W H2WB . . 116.8 ?
loop_
    _geom_hbond_atom_site_label_D
    _geom_hbond_atom_site_label_H
    _geom_hbond_atom_site_label_A
    _geom_hbond_site_symmetry_A
    _geom_hbond_distance_DH
    _geom_hbond_distance_HA
    _geom_hbond_distance_DA
    _geom_hbond_angle_DHA
    O1W H1WA O1 1_655 0.85 1.90 2.729(7) 164
    O1W H1WB O2 3_566 0.85 1.91 2.699(7) 155
    O2W H2WA O2 1_655 0.85 2.09 2.926(11) 166
    O2W H2WB O4 . 0.85 2.11 2.883(12) 151
