# Supplementary material for: catena-Poly[[[diaqua­nickel(II)]-μ-pyrazine-2-carboxyl­ato-silver(I)-μ-pyrazine-2-carboxyl­ato] nitrate dihydrate]
Source: Acta Crystallogr Sect E Struct Rep Online. 2012 Apr 28;68(Pt 5):m689. doi: 10.1107/S1600536812018119 (PMC3344408; doi:10.1107/S1600536812018119)
Supplement: Supplementary file 2 [file e-68-0m689-Isup2.hkl]

# 
# h,k,l, Fc-squared, Fo-squared, sigma(Fo-squared) and status flag 
# 
data_I
_shelx_title ' p21m in P2(1)/m' 
_shelx_refln_list_code          4 
_shelx_F_calc_maximum      193.67 
_exptl_crystal_F_000       544.00 
_reflns_d_resolution_high  0.7702 
 
loop_ 
 _symmetry_equiv_pos_as_xyz 
 'x, y, z' 
 '-x, y+1/2, -z' 
 '-x, -y, -z' 
 'x, -y-1/2, z' 
 
_cell_length_a     5.1997 
_cell_length_b    27.1883 
_cell_length_c     6.4347 
_cell_angle_alpha  90.000 
_cell_angle_beta  111.237 
_cell_angle_gamma  90.000 
 
_shelx_F_squared_multiplier     1.000 
 
loop_ 
 _refln_index_h 
 _refln_index_k 
 _refln_index_l 
 _refln_F_squared_calc 
 _refln_F_squared_meas 
 _refln_F_squared_sigma 
 _refln_observed_status 
   1   0   0     7334.63     8521.99    101.61 o 
   2   0   0     4836.49     4594.12     92.07 o 
   3   0   0     2418.68     2400.75     75.78 o 
   4   0   0      277.88      195.55     33.36 o 
   5   0   0       25.24       21.22     19.57 o 
   1   1   0     7627.28     7632.84     65.91 o 
   2   1   0      730.92      769.81     28.75 o 
   3   1   0      745.90      671.58     24.83 o 
   4   1   0      655.95      612.62     30.23 o 
   5   1   0       44.82       62.06     20.00 o 
   1   2   0     5769.77     4830.17     71.94 o 
   2   2   0     6308.19     6143.17     81.96 o 
   3   2   0        9.36       33.45     11.57 o 
   4   2   0        9.03       51.50     14.87 o 
   5   2   0      508.19      430.53     29.32 o 
   1   3   0     5941.50     5371.47     85.46 o 
   2   3   0     3225.90     2854.76     44.86 o 
   3   3   0     1148.71     1080.69     31.28 o 
   4   3   0        8.81        5.52     13.89 o 
   5   3   0       38.54       48.65     17.56 o 
   0   4   0    15296.26    17488.10    375.61 o 
   1   4   0     1126.79     1048.67     33.69 o 
   2   4   0       76.22       66.61      8.61 o 
   3   4   0     1282.05     1240.33     34.27 o 
   4   4   0      254.79      218.06     20.91 o 
   5   4   0      200.30      191.83     25.41 o 
   6   4   0      308.69      256.29     81.80 o 
   1   5   0       47.25      138.08      7.07 o 
   2   5   0     3373.39     2834.43     43.30 o 
   3   5   0      203.14      219.68     14.39 o 
   4   5   0      241.37      253.91     21.48 o 
   5   5   0       10.74       14.96     14.75 o 
   6   5   0       19.03       59.98     65.01 o 
   0   6   0     3158.83     4309.69     82.52 o 
   1   6   0       11.92       31.93      5.05 o 
   2   6   0     5891.54     5206.65     67.63 o 
   3   6   0      382.92      354.56     20.55 o 
   4   6   0      100.92      101.17     14.72 o 
   5   6   0      536.68      498.36     54.00 o 
   6   6   0      150.92      253.56     89.51 o 
   1   7   0     8715.99     8022.83     76.32 o 
   2   7   0     1893.20     1645.39     51.64 o 
   3   7   0       80.06       76.30      9.18 o 
   4   7   0      485.15      497.04     36.76 o 
   5   7   0        8.36       83.47     28.99 o 
   0   8   0    23624.73    25124.72    299.64 o 
   1   8   0      457.75      490.95     26.19 o 
   2   8   0        7.29       25.27      6.48 o 
   3   8   0     3784.43     3630.91    121.74 o 
   4   8   0      672.11      568.33     33.96 o 
   5   8   0       58.56       59.99     26.19 o 
   6   8   0      141.01      217.71     90.65 o 
   1   9   0      572.05      647.86     24.70 o 
   2   9   0      809.92      690.17     29.28 o 
   3   9   0     1059.97     1125.41     41.64 o 
   4   9   0      178.52      167.73     20.74 o 
   5   9   0       19.27       53.45     27.94 o 
   6   9   0       30.89       97.14     41.83 o 
   0  10   0     8348.17     7945.35    130.56 o 
   1  10   0     3381.31     3091.62    115.56 o 
   2  10   0     6108.07     5777.20     97.25 o 
   3  10   0        8.16        7.43      6.31 o 
   4  10   0      719.75      729.52     39.33 o 
   5  10   0      626.42      649.15     62.05 o 
   6  10   0       38.84       73.68     38.47 o 
   1  11   0     5445.92     5808.67     78.37 o 
   2  11   0     1015.15      858.21     40.16 o 
   3  11   0      123.87      122.52     16.49 o 
   4  11   0      334.62      338.07     74.41 o 
   5  11   0       55.73       87.08     29.62 o 
   0  12   0    37508.17    42737.96    574.57 o 
   1  12   0     2436.02     2472.47    103.25 o 
   2  12   0      605.40      585.33     24.84 o 
   3  12   0     1465.28     1370.39     85.18 o 
   4  12   0      901.23      874.78     52.83 o 
   5  12   0       59.08       73.90     27.17 o 
   1  13   0     2443.83     2320.90     44.06 o 
   2  13   0     1068.97      935.73     22.88 o 
   3  13   0      780.38      732.93     52.01 o 
   4  13   0      238.06      188.10     31.11 o 
   5  13   0      106.41       76.57     29.00 o 
   0  14   0      211.02      177.34     16.69 o 
   1  14   0     3796.94     3668.29     64.18 o 
   2  14   0     4493.96     3974.66    113.44 o 
   3  14   0       56.29       51.52     10.69 o 
   4  14   0        1.48       72.05     70.85 o 
   5  14   0      161.38      185.32     35.48 o 
   1  15   0     4286.52     4228.83     74.98 o 
   2  15   0     1395.89     1158.24     44.87 o 
   3  15   0      892.78      803.43     49.03 o 
   4  15   0        1.73        5.17     14.37 o 
   5  15   0        0.03       50.30     34.64 o 
   0  16   0     6069.91     6917.91    153.32 o 
   1  16   0     1536.23     1579.05     98.17 o 
   2  16   0        1.19       12.59      5.89 o 
   3  16   0      262.83      296.89     31.78 o 
   4  16   0      148.65      178.58     32.29 o 
   5  16   0       16.02       68.72     43.90 o 
   1  17   0      111.65      165.67     18.75 o 
   2  17   0      671.99      557.02     25.25 o 
   3  17   0        6.70        3.38     13.19 o 
   4  17   0      220.29      216.01     47.18 o 
   5  17   0       32.50       48.39     27.97 o 
   0  18   0     2903.20     3185.51     94.36 o 
   1  18   0     1352.81     1311.93     42.72 o 
   2  18   0     2326.26     2283.28     62.74 o 
   3  18   0       42.40       77.05     22.71 o 
   4  18   0      266.72      252.43     37.45 o 
   5  18   0      242.99      309.20     46.13 o 
   1  19   0     2462.55     2638.35     68.26 o 
   2  19   0      110.97       93.62     14.77 o 
   3  19   0       50.49       91.43     24.77 o 
   4  19   0      342.09      279.96     50.24 o 
   5  19   0        0.03       92.44     44.92 o 
   0  20   0     5890.19     6166.90    163.19 o 
   1  20   0      251.76      416.99     56.61 o 
   2  20   0       38.14       57.70     12.97 o 
   3  20   0     2292.72     2126.14     90.94 o 
   4  20   0      436.21      407.00     45.19 o 
   5  20   0        1.98       14.21     29.49 o 
   1  21   0      964.33      962.65     33.47 o 
   2  21   0     1486.41     1280.35     45.61 o 
   3  21   0      622.75      619.05     47.99 o 
   4  21   0      189.38      207.14     36.88 o 
   5  21   0       10.27       35.52     27.05 o 
   0  22   0     1535.05     1720.41     73.33 o 
   1  22   0     1441.94     1323.76     41.57 o 
   2  22   0     3467.73     3083.68    100.17 o 
   3  22   0       49.68       68.04     23.19 o 
   4  22   0      201.59      224.74     38.59 o 
   1  23   0      988.46     1025.68     35.97 o 
   2  23   0       83.04      127.27     16.64 o 
   3  23   0       55.21       78.84     24.45 o 
   4  23   0       22.36       53.71     40.39 o 
   0  24   0     2236.05     2556.62     98.05 o 
   1  24   0      187.81      481.39     35.52 o 
   2  24   0        2.28       28.36     16.93 o 
   3  24   0      861.55      749.95     52.65 o 
   4  24   0      470.19      568.40     86.77 o 
   1  25   0      934.34      948.22     37.29 o 
   2  25   0      651.59      637.08     46.93 o 
   3  25   0      197.46      190.69     32.52 o 
   4  25   0       62.93       84.75     37.01 o 
   0  26   0      837.85      899.66     68.09 o 
   1  26   0      325.39      325.78     21.80 o 
   2  26   0     1263.57     1294.66     70.92 o 
   3  26   0       10.75       85.42     36.55 o 
   4  26   0       54.20       71.11     36.53 o 
   1  27   0     1302.16     1230.05     45.96 o 
   2  27   0       48.20       62.87     34.09 o 
   3  27   0      129.70      179.98     33.94 o 
   4  27   0       68.28       99.05     33.54 o 
   0  28   0     3250.91     3563.81    137.87 o 
   1  28   0       76.19      319.14     55.11 o 
   2  28   0       40.86       26.86     19.09 o 
   3  28   0      586.81      603.76     54.30 o 
   1  29   0      638.41      651.69     47.88 o 
   2  29   0      234.68      143.92     30.63 o 
   3  29   0       19.98       27.56     22.99 o 
   0  30   0      274.81      269.74     35.04 o 
   1  30   0      546.21      540.85     45.18 o 
   2  30   0      823.10      833.77     58.94 o 
   3  30   0        5.50       47.22     27.04 o 
   1  31   0      202.86      194.26     32.52 o 
   2  31   0      293.24      184.68     45.03 o 
   3  31   0       70.43       84.27     59.68 o 
   0  32   0     1239.68     1175.77     76.32 o 
   1  32   0       21.77       18.62     20.11 o 
   2  32   0       18.82       54.72     26.05 o 
   1  33   0      536.22      512.77     49.82 o 
   2  33   0      170.84      160.09     35.07 o 
   1  34   0      260.91      180.42     36.10 o 
  -6   0   1      114.71      133.65     55.02 o 
  -5   0   1      231.09      190.21     29.58 o 
  -4   0   1     4538.22     4509.82    158.11 o 
  -3   0   1     1297.81     1232.06     45.65 o 
  -2   0   1      923.30      667.39     25.58 o 
  -1   0   1    23823.40    19387.21    207.11 o 
   0   0   1     1251.12     1419.49     62.42 o 
   1   0   1     2551.68     2490.28     85.81 o 
   2   0   1     9727.71     9012.74    169.44 o 
   3   0   1      769.38      764.09     40.03 o 
   4   0   1      154.37      133.92     26.82 o 
   5   0   1       12.16       56.41     36.52 o 
  -6   1   1        3.12       51.73     48.10 o 
  -5   1   1      185.18      188.11     21.82 o 
  -4   1   1      140.24      172.58     18.18 o 
  -3   1   1      412.37      435.38     18.85 o 
  -2   1   1     3798.76     3847.57     55.47 o 
  -1   1   1      763.37      894.84     18.33 o 
   0   1   1     8053.66     8903.41    134.93 o 
   1   1   1     2849.69     2333.37     56.66 o 
   2   1   1      395.27      372.53     18.04 o 
   3   1   1       91.93      112.45     12.86 o 
   4   1   1        3.42       23.49     11.74 o 
   5   1   1       40.08       41.44     17.47 o 
  -6   2   1      374.35      376.55     56.07 o 
  -5   2   1      148.13      190.63     24.40 o 
  -4   2   1      143.23      105.03     15.41 o 
  -3   2   1     4394.36     4459.00     79.44 o 
  -2   2   1     1238.51      997.58     21.80 o 
  -1   2   1     1338.01     1060.32     15.98 o 
   0   2   1     9156.67     9517.43    103.80 o 
   1   2   1    18908.77    17875.52    202.43 o 
   2   2   1     1368.87     1400.32     32.92 o 
   3   2   1      136.85      150.09     15.26 o 
   4   2   1      305.97      304.21     22.78 o 
   5   2   1       80.95       61.14     31.14 o 
  -6   3   1       11.59       21.90     43.91 o 
  -5   3   1       90.58      130.83     22.92 o 
  -4   3   1      112.86      116.23     17.78 o 
  -3   3   1     1028.55      939.72     27.68 o 
  -2   3   1     2737.25     2580.14     51.48 o 
  -1   3   1      266.00      174.14      6.06 o 
   0   3   1      116.00       81.70      4.49 o 
   1   3   1    21087.69    18709.48    224.27 o 
   2   3   1     1398.60     1563.82     32.90 o 
   3   3   1     1754.31     1695.16     45.25 o 
   4   3   1        0.15        9.06      9.94 o 
   5   3   1       19.39       16.64     20.46 o 
  -6   4   1       35.87       26.66     46.97 o 
  -5   4   1      443.96      471.92     38.44 o 
  -4   4   1     2136.63     2036.91     55.87 o 
  -3   4   1       51.65       58.67      8.38 o 
  -2   4   1        3.65       18.97      8.12 o 
  -1   4   1     5463.66     5513.44     99.99 o 
   0   4   1      365.99      420.74     13.38 o 
   1   4   1      611.66      563.43     28.56 o 
   2   4   1    11707.52    11694.51    147.18 o 
   3   4   1     1031.69      938.07     39.40 o 
   4   4   1        1.00      -12.35     17.91 o 
   5   4   1      350.49      299.22     53.77 o 
  -6   5   1       27.61      -24.51     48.90 o 
  -5   5   1       66.69       78.78     25.01 o 
  -4   5   1      116.82      102.21     13.14 o 
  -3   5   1        3.02       12.01      9.01 o 
  -2   5   1     8689.12     8038.55     82.98 o 
  -1   5   1      385.35      254.13     13.10 o 
   0   5   1     3959.45     3460.13     67.20 o 
   1   5   1      532.97      482.57     72.58 o 
   2   5   1       75.80      103.51      8.65 o 
   3   5   1      228.48      288.11     18.60 o 
   4   5   1       92.57      111.73     14.92 o 
   5   5   1       41.70       52.69     29.81 o 
  -6   6   1      313.43      334.57     89.06 o 
  -5   6   1      327.01      334.01     36.07 o 
  -4   6   1      167.37      179.47     26.09 o 
  -3   6   1     2000.36     1948.13     55.51 o 
  -2   6   1       29.58       48.29      8.82 o 
  -1   6   1      345.64      301.97     10.90 o 
   0   6   1     9895.54    10905.81    164.74 o 
   1   6   1     2784.47     2841.25     51.90 o 
   2   6   1       63.47       83.66     11.96 o 
   3   6   1      528.54      587.09     24.82 o 
   4   6   1      929.90      886.55     43.70 o 
   5   6   1      232.84      189.95     44.12 o 
  -6   7   1        1.06       -3.33     20.26 o 
  -5   7   1      287.05      304.89     33.60 o 
  -4   7   1        3.30       49.51     24.83 o 
  -3   7   1     3027.68     2971.21     74.83 o 
  -2   7   1     1287.10     1173.28     30.99 o 
  -1   7   1     2273.70     1977.95     60.23 o 
   0   7   1     3056.29     3147.74     39.93 o 
   1   7   1     1938.79     2247.90    198.55 o 
   2   7   1       18.74       30.08      6.95 o 
   3   7   1     1513.79     1507.76     41.47 o 
   4   7   1        6.85       49.03     16.87 o 
   5   7   1        3.01       61.27     29.84 o 
  -6   8   1        8.78       -5.84     27.32 o 
  -5   8   1      340.79      264.98     35.50 o 
  -4   8   1     3382.61     3530.11    110.24 o 
  -3   8   1      349.02      412.19     25.70 o 
  -2   8   1       13.06       20.21      7.77 o 
  -1   8   1     9429.70     8365.40     87.07 o 
   0   8   1      230.66      295.53      9.26 o 
   1   8   1      288.38      242.56     13.30 o 
   2   8   1     3419.71     3307.36     70.19 o 
   3   8   1      566.79      450.36     19.46 o 
   4   8   1       20.35        4.21     15.94 o 
   5   8   1      246.03      253.54     43.88 o 
  -6   9   1        0.14        8.28     27.05 o 
  -5   9   1       87.07      106.45     26.60 o 
  -4   9   1       51.09       89.63     19.54 o 
  -3   9   1        1.25        6.67     10.52 o 
  -2   9   1      856.15      810.22     25.29 o 
  -1   9   1     1134.33     1295.52     22.83 o 
   0   9   1      284.90      495.28     12.46 o 
   1   9   1     1564.24     1782.13     50.15 o 
   2   9   1     1592.45     1494.44     41.30 o 
   3   9   1       41.60       50.78     11.23 o 
   4   9   1        6.14       37.87     22.46 o 
   5   9   1       68.67       63.58     31.56 o 
  -6  10   1      134.56      181.24     44.50 o 
  -5  10   1      237.74      254.58     31.52 o 
  -4  10   1       57.07       93.86     18.64 o 
  -3  10   1     2606.00     2565.74     67.96 o 
  -2  10   1     4060.43     3641.75     71.14 o 
  -1  10   1     1391.29     1200.01     47.41 o 
   0  10   1     7399.09     7668.10     90.09 o 
   1  10   1    14469.68    13458.58    151.39 o 
   2  10   1       28.21       21.80      8.85 o 
   3  10   1      149.22      170.34     22.11 o 
   4  10   1      789.05      890.65     62.62 o 
   5  10   1       68.66       57.43     29.35 o 
  -6  11   1        1.00       34.89     28.10 o 
  -5  11   1      116.15      165.89     35.96 o 
  -4  11   1       44.21       67.84     16.55 o 
  -3  11   1      579.54      476.13     27.69 o 
  -2  11   1     4976.14     5043.51    113.80 o 
  -1  11   1     2088.62     2284.39     57.92 o 
   0  11   1     5902.90     7232.40     91.82 o 
   2  11   1      108.67      101.10     13.85 o 
   3  11   1      825.06      679.35     47.79 o 
   4  11   1       30.86      107.71     42.47 o 
   5  11   1      164.60      161.67     47.73 o 
  -6  12   1       26.35       15.01     26.33 o 
  -5  12   1      274.98      293.01     45.06 o 
  -4  12   1     1314.34     1273.93     52.27 o 
  -3  12   1       18.32      117.22     44.13 o 
  -2  12   1      695.85      663.61     24.75 o 
  -1  12   1    10220.93     9754.05    171.52 o 
   0  12   1      419.37      565.63     22.00 o 
   1  12   1      116.35      199.88     30.82 o 
   2  12   1     3090.87     2736.23     71.09 o 
   3  12   1      903.21      711.54     61.48 o 
   4  12   1        4.35        4.53     17.53 o 
   5  12   1       11.75       37.57     37.58 o 
  -6  13   1        0.54        1.81     20.41 o 
  -5  13   1       49.60       69.17     30.11 o 
  -4  13   1      464.04      410.52     28.80 o 
  -3  13   1      454.73      350.20     24.52 o 
  -2  13   1     2507.02     2381.79     57.44 o 
  -1  13   1       47.97      165.04     51.53 o 
   0  13   1     2497.87     3066.93     51.82 o 
   1  13   1      252.63      351.66     49.75 o 
   2  13   1      755.17      721.34     31.70 o 
   3  13   1       52.24       96.88     23.98 o 
   4  13   1      135.87      105.45     27.86 o 
   5  13   1       55.94       55.76     26.70 o 
  -6  14   1      225.41      170.01     54.04 o 
  -5  14   1       57.22       98.06     27.82 o 
  -4  14   1       23.87       15.84     11.58 o 
  -3  14   1     3289.88     3051.25     83.00 o 
  -2  14   1     3611.07     3423.32     74.77 o 
  -1  14   1      505.46      919.27     37.12 o 
   0  14   1     2283.29     2278.41     44.10 o 
   1  14   1     6996.71     6635.42    124.77 o 
   2  14   1      115.78      116.92     16.55 o 
   3  14   1      126.44      116.94     26.64 o 
   4  14   1      164.72      208.61     63.12 o 
   5  14   1       20.84       67.43     45.58 o 
  -5  15   1      211.99      194.18     37.63 o 
  -4  15   1       43.52       53.19     14.68 o 
  -3  15   1      618.33      476.37     26.92 o 
  -2  15   1     2505.05     2343.10     59.76 o 
  -1  15   1      450.30      609.33    132.02 o 
   0  15   1     1436.39     1478.34     34.23 o 
   1  15   1     3911.73     3826.81     97.42 o 
   2  15   1      226.27      223.46     19.46 o 
   3  15   1      743.90      850.01     50.86 o 
   4  15   1       23.46       46.03     21.66 o 
   5  15   1       17.37       37.31     35.18 o 
  -5  16   1      379.40      357.93     44.13 o 
  -4  16   1      523.19      417.75     28.28 o 
  -3  16   1      176.24      181.53     19.20 o 
  -2  16   1      841.34      823.54     31.38 o 
  -1  16   1     3895.73     3987.72     72.75 o 
   0  16   1       11.31       33.07     13.17 o 
   1  16   1      119.76      162.31     21.60 o 
   2  16   1     2821.42     2448.10     67.98 o 
   3  16   1      750.36      657.69     47.85 o 
   4  16   1       37.68       18.72     19.95 o 
   5  16   1      120.97      160.80     35.35 o 
  -5  17   1        8.45       48.62     26.69 o 
  -4  17   1       61.30       89.09     25.40 o 
  -3  17   1        2.02       16.97     11.13 o 
  -2  17   1     3190.79     2924.99     73.12 o 
  -1  17   1        0.79       84.07     34.22 o 
   0  17   1     2900.85     3455.78     68.44 o 
   1  17   1      197.95      279.32     40.32 o 
   2  17   1      129.34      105.02     16.37 o 
   3  17   1       85.83       99.94     30.82 o 
   4  17   1      111.57      153.69     50.26 o 
   5  17   1       74.05       73.79     31.74 o 
  -5  18   1      324.00      326.36     44.97 o 
  -4  18   1        0.81       24.73     29.73 o 
  -3  18   1      453.05      452.54     27.16 o 
  -2  18   1      824.48      849.04     37.59 o 
  -1  18   1      621.53      648.88     26.86 o 
   0  18   1     3148.77     3208.84     66.14 o 
   1  18   1     4752.96     4483.85     84.04 o 
   2  18   1       26.91       47.36     18.09 o 
   3  18   1      712.39      740.11     51.93 o 
   4  18   1     1239.31     1228.69     70.21 o 
   5  18   1       39.45       44.02     29.28 o 
  -5  19   1      219.07      253.31     44.88 o 
  -4  19   1       24.55       32.26     33.81 o 
  -3  19   1     1013.13      836.57     38.39 o 
  -2  19   1       55.61       57.70     15.07 o 
   0  19   1      513.25      635.87     26.69 o 
   1  19   1      398.72      430.48     21.79 o 
   2  19   1       47.98       49.80     20.07 o 
   3  19   1      731.69      692.31     52.94 o 
   4  19   1       85.30       74.22     28.02 o 
  -5  20   1      302.57      329.22     47.06 o 
  -4  20   1     1478.41     1381.95     75.91 o 
  -3  20   1       79.45       78.57     14.67 o 
  -2  20   1        1.31        3.69     10.46 o 
  -1  20   1     3505.16     3366.56     75.10 o 
   0  20   1      351.62      433.01     23.53 o 
   1  20   1      145.03      124.08     12.93 o 
   2  20   1      741.38      700.58     46.62 o 
   3  20   1      690.75      589.93     48.02 o 
   4  20   1      114.11      118.30     27.35 o 
  -5  21   1       43.42       28.97     25.13 o 
  -4  21   1       10.66       78.17     26.36 o 
  -3  21   1      106.37       87.55     15.77 o 
  -2  21   1      972.37      842.49     37.87 o 
  -1  21   1       41.39      115.70     17.84 o 
   0  21   1     1492.16     1815.16     50.14 o 
   1  21   1      192.47      189.29     15.92 o 
   2  21   1      474.79      439.69     34.08 o 
   3  21   1       21.04       84.59     64.43 o 
   4  21   1       25.02       47.87     23.30 o 
  -5  22   1      238.12      244.94     44.19 o 
  -4  22   1       10.87       23.65     25.74 o 
  -3  22   1     1616.23     1565.95     60.16 o 
  -2  22   1     2287.23     2137.13     69.52 o 
  -1  22   1      194.21      234.94     19.20 o 
   0  22   1     1230.44     1255.71     42.73 o 
   1  22   1     2387.73     2285.45     63.81 o 
   2  22   1       99.48       95.27     23.06 o 
   3  22   1       97.02       89.01     24.02 o 
   4  22   1      491.62      509.42     49.98 o 
  -5  23   1       58.00      134.92     44.69 o 
  -4  23   1      265.15      294.83     47.53 o 
  -3  23   1      146.20      149.84     28.49 o 
  -2  23   1     2276.27     2182.31     71.99 o 
  -1  23   1      448.97      452.81     42.17 o 
   0  23   1      429.56      637.93     30.39 o 
   1  23   1      506.31      588.26     41.65 o 
   2  23   1       93.90      128.32     23.19 o 
   3  23   1      287.60      267.76     36.01 o 
   4  23   1       20.09       46.22     69.26 o 
  -4  24   1      199.07      164.63     35.48 o 
  -3  24   1       76.86      130.17     28.01 o 
  -2  24   1      751.14      751.70     39.62 o 
  -1  24   1     4004.40     4012.07     94.64 o 
   0  24   1        7.24       10.89     10.25 o 
   1  24   1       69.21       88.20     12.73 o 
   2  24   1     1004.26      788.89     47.42 o 
   3  24   1      360.46      333.79     39.65 o 
   4  24   1       26.07       29.71     31.25 o 
  -4  25   1       89.53      115.78     40.69 o 
  -3  25   1      214.79      224.50     38.81 o 
  -2  25   1      811.90      756.15     40.51 o 
  -1  25   1       58.51      198.85     32.81 o 
   0  25   1     2132.40     2431.04     67.59 o 
   1  25   1      626.77      639.11     35.47 o 
   2  25   1      274.73      332.10     41.85 o 
   3  25   1      172.78      148.48     31.64 o 
   4  25   1        1.85       27.42     29.55 o 
  -4  26   1      118.91      128.66     32.23 o 
  -3  26   1     1073.27     1134.44     92.49 o 
  -2  26   1     1169.22     1146.82     52.52 o 
  -1  26   1       96.01      100.67     15.37 o 
   0  26   1      866.46      852.26     38.06 o 
   1  26   1     1837.55     1766.53     65.90 o 
   2  26   1        4.79       50.77     33.76 o 
   3  26   1       63.83      101.02     35.11 o 
  -4  27   1       30.15      128.54     39.22 o 
  -3  27   1       66.35       49.87     23.94 o 
  -2  27   1      761.61      720.86     42.35 o 
  -1  27   1        2.58       58.38     16.87 o 
   0  27   1      919.58      951.51     41.04 o 
   1  27   1       48.24       92.63     24.39 o 
   2  27   1       62.35       94.82     26.34 o 
   3  27   1       59.20       35.92     30.72 o 
  -4  28   1      191.37      169.30     41.52 o 
  -3  28   1        2.52        0.82     26.08 o 
  -2  28   1      166.17      170.46     24.39 o 
  -1  28   1     2918.51     2845.49     82.91 o 
   0  28   1      117.55      176.73     21.09 o 
   1  28   1      166.59      160.36     23.96 o 
   2  28   1      362.20      353.58     39.66 o 
   3  28   1      115.31      130.78     33.03 o 
  -3  29   1      175.23      143.79     35.99 o 
  -2  29   1      615.99      591.92     49.56 o 
  -1  29   1      138.52      158.96     29.07 o 
   0  29   1      555.31      684.44     36.36 o 
   1  29   1      186.02      166.57     28.79 o 
   2  29   1      195.25      157.00     32.43 o 
   3  29   1       75.73      120.21     33.05 o 
  -3  30   1      447.59      427.06     57.19 o 
  -2  30   1      680.51      554.68     49.58 o 
  -1  30   1       18.14       62.64     34.50 o 
   0  30   1      708.52      738.90     37.87 o 
   1  30   1      930.20      865.37     55.22 o 
   2  30   1       54.35       66.06     24.06 o 
  -3  31   1       53.46       42.11     36.23 o 
  -2  31   1      184.48      174.95     44.95 o 
  -1  31   1       16.46       43.26     31.78 o 
   0  31   1      340.57      324.19     30.21 o 
   1  31   1      197.72      128.15     29.09 o 
   2  31   1       58.52      129.14     36.95 o 
  -2  32   1        1.16       82.48     57.29 o 
  -1  32   1     1275.28     1116.24     65.45 o 
   0  32   1       42.51       69.42     26.68 o 
   1  32   1       39.74       42.68     29.55 o 
   2  32   1      549.96      455.18     49.83 o 
  -2  33   1      371.11      424.75     61.11 o 
  -1  33   1       45.39      111.76     33.57 o 
   0  33   1      325.58      246.64     79.53 o 
   1  33   1      159.35      141.06     53.55 o 
  -1  34   1       75.19       35.53     34.35 o 
   0  34   1      282.56      266.75     55.79 o 
   1  34   1      461.17      346.41     53.75 o 
   0  35   1      321.03      185.95     84.29 o 
  -6   0   2       25.28       39.71     47.99 o 
  -5   0   2      340.41      348.91     47.93 o 
  -4   0   2      192.91      216.76     25.19 o 
  -3   0   2       35.80       45.89     12.73 o 
  -2   0   2    15457.86    13852.46    224.75 o 
  -1   0   2     3363.44     3516.73     86.31 o 
   0   0   2     6258.53     5591.91    194.14 o 
   1   0   2     1127.79      900.11     32.32 o 
   2   0   2      228.09      181.56     18.30 o 
   3   0   2       79.72       47.36     16.31 o 
   4   0   2      709.15      728.10     51.94 o 
   5   0   2      107.53      133.19     51.17 o 
  -6   1   2        0.58      -19.35     29.94 o 
  -5   1   2      300.59      286.05     26.87 o 
  -4   1   2      342.82      276.68     20.28 o 
  -3   1   2     1295.25     1250.86     37.42 o 
  -2   1   2      418.27      362.22     14.06 o 
  -1   1   2     2550.76     3069.73     42.04 o 
   0   1   2      157.17      158.10     10.01 o 
   1   1   2      619.61      656.70     23.42 o 
   2   1   2       39.18       71.64     13.36 o 
   3   1   2       27.85       34.91     16.60 o 
   4   1   2       10.04       40.52     25.05 o 
   5   1   2        7.24       14.75     29.72 o 
  -6   2   2        1.69       -0.91     31.09 o 
  -5   2   2        7.71       14.60     16.27 o 
  -4   2   2     4221.65     4096.21     89.00 o 
  -3   2   2     3189.19     2816.16     55.87 o 
  -2   2   2      603.20      517.88     15.55 o 
  -1   2   2     4184.57     4273.43     61.02 o 
   0   2   2     6580.02     6199.93     80.49 o 
   2   2   2       84.56      127.66     10.78 o 
   3   2   2      639.67      594.23     34.34 o 
   4   2   2      388.00      266.62     27.07 o 
   5   2   2       64.31       13.16     32.56 o 
  -6   3   2      308.56      387.68     65.16 o 
  -5   3   2        1.08       -1.94     13.96 o 
  -4   3   2      796.59      700.75     29.28 o 
  -3   3   2     1399.10     1367.46     35.03 o 
  -2   3   2      865.08      861.74     21.07 o 
  -1   3   2     9644.84     9651.45    156.43 o 
   0   3   2      295.64      226.41     11.07 o 
   1   3   2     2732.55     2443.43     40.89 o 
   2   3   2      369.38      412.15     17.22 o 
   3   3   2        0.27       15.57     13.53 o 
   4   3   2        2.75        8.04     25.83 o 
   5   3   2       76.25       52.07     41.75 o 
  -6   4   2       41.14       45.69     34.72 o 
  -5   4   2      730.38      780.45     51.29 o 
  -4   4   2       22.52       24.35      8.61 o 
  -3   4   2      839.91      839.56     25.25 o 
  -2   4   2    18946.93    18886.50    206.04 o 
  -1   4   2     1884.61     1953.20     39.03 o 
   0   4   2     2171.42     2444.46     38.24 o 
   1   4   2     6383.71     6068.83     78.70 o 
   2   4   2     4258.04     3586.29     86.03 o 
   3   4   2       97.55       95.84     14.32 o 
   4   4   2      358.13      453.64     36.60 o 
   5   4   2      131.93      180.36     86.51 o 
  -6   5   2       35.53       56.83     50.43 o 
  -5   5   2      207.64      246.19     56.17 o 
  -4   5   2      509.20      434.39     21.90 o 
  -3   5   2     2506.16     2597.77     52.66 o 
  -2   5   2      369.32      282.39     15.77 o 
  -1   5   2     5320.04     4479.42    131.34 o 
   0   5   2     1987.23     1755.49     29.38 o 
   1   5   2       52.76       80.86     12.07 o 
   2   5   2     2954.87     3185.64     81.03 o 
   3   5   2       99.09       78.55     18.76 o 
   4   5   2       71.02       63.80     18.68 o 
   5   5   2       18.88       33.99     36.50 o 
  -6   6   2      187.32      210.69     37.40 o 
  -5   6   2       52.58       68.70     23.77 o 
  -4   6   2     3004.62     3049.20     92.92 o 
  -3   6   2     2580.29     2510.87     66.82 o 
  -2   6   2       57.38       57.92      7.90 o 
  -1   6   2     1523.02     1428.76     69.27 o 
   0   6   2      876.62      855.34     20.88 o 
   1   6   2      587.06     1087.50     47.32 o 
   2   6   2     3576.10     3685.73    130.94 o 
   3   6   2     2653.85     2526.58     86.07 o 
   4   6   2      157.67      170.27     33.47 o 
   5   6   2       19.19        6.58     33.70 o 
  -6   7   2        4.91       37.25     30.33 o 
  -5   7   2       28.91      106.19     38.74 o 
  -4   7   2      292.63      280.81     29.87 o 
  -3   7   2      149.20      134.14     17.32 o 
  -2   7   2       95.68      148.83      8.69 o 
  -1   7   2     8846.23     8186.33    138.25 o 
   0   7   2     1318.07     1375.48     33.46 o 
   1   7   2     1386.88     1264.74     37.51 o 
   2   7   2     1334.63     1366.15     50.25 o 
   3   7   2       55.49      107.28     20.36 o 
   4   7   2       72.73       79.56     19.87 o 
   5   7   2       48.89       36.14     47.25 o 
  -6   8   2      162.16      156.41     40.04 o 
  -5   8   2      708.16      720.19     50.54 o 
  -4   8   2      158.08      135.82     24.17 o 
  -3   8   2      543.91      509.68     30.22 o 
  -2   8   2     6171.70     5383.92     92.93 o 
  -1   8   2      118.71      121.30     10.37 o 
   0   8   2     1682.49     1759.90     30.34 o 
   1   8   2     6246.51     5843.52    107.36 o 
   2   8   2     2976.43     2712.74     73.36 o 
   3   8   2      268.48      266.49     25.99 o 
   4   8   2      333.23      438.68     50.84 o 
   5   8   2       71.79       59.81     48.97 o 
  -6   9   2      216.60      218.27     47.45 o 
  -5   9   2      278.98      445.39    100.06 o 
  -4   9   2      774.70      808.79     44.69 o 
  -3   9   2      510.04      452.45     27.04 o 
  -2   9   2        7.60       13.43      8.85 o 
  -1   9   2       22.39       93.88     33.13 o 
   0   9   2      311.65      339.57     26.08 o 
   1   9   2       73.44      274.58     19.92 o 
   2   9   2       11.37       52.79     26.20 o 
   3   9   2        3.36       23.35     36.19 o 
   4   9   2       11.21       76.80     75.67 o 
   5   9   2        0.13        7.03     49.07 o 
  -6  10   2       34.63       46.36     27.61 o 
  -5  10   2       52.02       67.53     23.28 o 
  -4  10   2     1976.30     1770.36     64.83 o 
  -3  10   2     2436.89     2217.09     63.63 o 
  -2  10   2     1246.25     1108.29     32.21 o 
  -1  10   2      857.29      863.03     59.18 o 
   0  10   2     9995.23    10284.23    125.80 o 
   1  10   2      128.78      536.02     39.20 o 
   2  10   2      161.74      160.24     20.87 o 
   3  10   2      660.22      684.41     40.38 o 
   4  10   2       97.94      108.86     28.76 o 
   5  10   2        3.25       29.42     27.09 o 
  -6  11   2        0.22       25.06     25.30 o 
  -5  11   2       41.15       84.11     32.07 o 
  -4  11   2       73.56       50.36     18.16 o 
  -3  11   2     1943.29     1909.95     60.50 o 
  -2  11   2        6.37       21.60     12.78 o 
  -1  11   2     5959.97     5882.61    104.86 o 
   0  11   2      275.98      317.50     21.00 o 
   1  11   2     2251.79     2268.19     57.70 o 
   2  11   2      476.88      464.31     29.12 o 
   3  11   2      260.19      176.35     22.05 o 
   4  11   2        0.04       83.66     45.37 o 
   5  11   2        2.11       53.35     33.91 o 
  -6  12   2      115.54      111.85     34.15 o 
  -5  12   2      526.57      586.71     46.15 o 
  -4  12   2       51.22       94.02     28.50 o 
  -3  12   2       39.81      132.58     33.54 o 
  -2  12   2     8302.53     7882.32    142.72 o 
  -1  12   2     1621.97     1640.36     32.89 o 
   0  12   2       22.97       30.01      6.22 o 
   1  12   2     1448.88     1187.11     37.66 o 
   2  12   2      502.63      400.30     26.69 o 
   3  12   2       67.34       95.45     18.14 o 
   4  12   2      102.88      165.37     34.03 o 
   5  12   2       38.32       97.71     34.96 o 
  -6  13   2       39.35       80.54     34.67 o 
  -5  13   2      185.27      207.11     31.79 o 
  -4  13   2      453.03      467.68     65.76 o 
  -3  13   2     1027.82     1079.20     44.64 o 
  -2  13   2        0.25        3.20      7.63 o 
  -1  13   2     2858.27     2625.52     47.61 o 
   0  13   2       66.97       89.83     22.63 o 
   1  13   2        5.13       86.10     29.42 o 
   2  13   2      220.47      248.86     22.03 o 
   3  13   2       38.11       88.33     18.81 o 
   4  13   2       59.75       16.62     21.47 o 
   5  13   2        1.89       69.83     32.81 o 
  -6  14   2       76.85       73.35     33.10 o 
  -5  14   2       31.53       68.63     21.47 o 
  -4  14   2     1440.01     1601.47     70.63 o 
  -3  14   2     1492.38     1363.66     53.39 o 
  -2  14   2      440.44      427.84     15.94 o 
  -1  14   2     2669.49     2790.26     79.85 o 
   0  14   2     7037.99     8112.55    120.19 o 
   2  14   2       18.17        8.67     12.15 o 
   3  14   2      908.42      884.54     45.01 o 
   4  14   2      101.48      140.67     35.44 o 
  -6  15   2      111.46       82.38     35.57 o 
  -5  15   2        4.67       32.12     18.64 o 
  -4  15   2      454.47      439.20     33.26 o 
  -3  15   2      915.60      847.81     37.96 o 
  -2  15   2      432.15      388.06     21.13 o 
  -1  15   2     4287.97     4032.59     71.65 o 
   0  15   2      674.53      710.24     24.45 o 
   1  15   2     1181.21     1184.46     43.26 o 
   2  15   2      791.73      798.82     40.09 o 
   3  15   2       20.98      150.11     79.57 o 
   4  15   2        2.43       -1.28     19.54 o 
  -5  16   2      665.35      679.25     58.02 o 
  -4  16   2       28.07       40.82     16.74 o 
  -3  16   2      449.71      475.07     31.78 o 
  -2  16   2     7606.98     7050.77    194.30 o 
  -1  16   2      663.21      670.73     23.20 o 
   0  16   2       16.96       14.53     14.00 o 
   1  16   2     1945.03     1859.12     55.52 o 
   2  16   2      875.39      800.34     40.54 o 
   3  16   2       82.32      137.85     29.56 o 
   4  16   2      245.21      257.72     39.92 o 
  -5  17   2      174.17      226.64     39.82 o 
  -4  17   2      244.44      213.63     23.75 o 
  -3  17   2     1248.91     1204.05     49.26 o 
  -2  17   2       56.79       52.24      9.21 o 
  -1  17   2     2090.16     2013.13     48.20 o 
   0  17   2      452.35      450.30     24.27 o 
   1  17   2      276.12      250.88     22.58 o 
   2  17   2      740.65      720.61     36.79 o 
   3  17   2       16.12       52.85     23.39 o 
   4  17   2      142.60      134.90     33.66 o 
  -5  18   2       15.96       49.92     24.35 o 
  -4  18   2      932.07      835.34     51.98 o 
  -3  18   2     2190.03     1993.21     66.69 o 
  -2  18   2        4.73       20.03      9.97 o 
  -1  18   2     1313.42     1506.35     47.35 o 
   0  18   2     4570.95     5051.61     94.48 o 
   1  18   2        8.45      351.85     42.07 o 
   2  18   2      200.38      192.32     23.64 o 
   3  18   2      986.89      987.03     63.96 o 
   4  18   2      121.09       70.27     34.22 o 
  -5  19   2        1.09       21.20     23.59 o 
  -4  19   2      150.27      124.27     22.33 o 
  -3  19   2       28.45       74.64     41.84 o 
  -2  19   2      598.04      529.46     33.92 o 
  -1  19   2     1465.98     1367.14     40.10 o 
   0  19   2      354.40      389.13     20.57 o 
   1  19   2      364.43      365.83     26.77 o 
   2  19   2       22.17       38.62     26.59 o 
   3  19   2       18.93       39.50     25.77 o 
   4  19   2        4.83       36.80     31.98 o 
  -5  20   2      351.48      347.53     44.61 o 
  -4  20   2       77.55       96.07     20.02 o 
  -3  20   2      381.38      360.90     27.26 o 
  -2  20   2     1690.89     1571.27     53.55 o 
  -1  20   2       49.48       59.74     11.58 o 
   0  20   2       30.78       51.42     10.95 o 
   1  20   2     1479.40     1427.01     52.17 o 
   2  20   2      335.56      362.35     28.67 o 
   3  20   2       86.18      116.16     30.08 o 
   4  20   2      174.97      234.94     43.55 o 
  -5  21   2       70.30      135.49     39.06 o 
  -4  21   2      267.67      240.10     26.52 o 
  -3  21   2      166.04      145.93     19.39 o 
  -2  21   2      138.85      137.10     18.54 o 
  -1  21   2       65.60       84.81     12.91 o 
   0  21   2      264.87      271.31     18.25 o 
   1  21   2        0.78       30.52     15.17 o 
   2  21   2      374.27      364.57     28.97 o 
   3  21   2        4.96       59.32     31.66 o 
   4  21   2       31.29       42.51     28.95 o 
  -5  22   2       86.91      120.01     36.55 o 
  -4  22   2      663.15      603.45     50.81 o 
  -3  22   2      737.57      630.97     35.84 o 
  -2  22   2      531.21      456.07     28.73 o 
  -1  22   2      158.12      269.26     37.88 o 
   0  22   2     2078.21     2531.55     73.30 o 
   1  22   2       16.88       76.76     21.13 o 
   2  22   2       72.48       71.63     22.65 o 
   3  22   2      498.61      521.31     51.66 o 
   4  22   2       38.74        7.90     21.64 o 
  -5  23   2        2.74       26.39     37.10 o 
  -4  23   2        1.04       10.54     24.39 o 
  -3  23   2     1548.43     1500.94     61.80 o 
  -2  23   2        1.80       14.41     13.38 o 
  -1  23   2     2518.67     2383.90     63.11 o 
   0  23   2       93.45      125.11     18.32 o 
   1  23   2      309.49      374.08     27.16 o 
   2  23   2      287.19      245.66     31.22 o 
   3  23   2       79.95      131.37     29.87 o 
  -4  24   2       95.77       44.03     28.85 o 
  -3  24   2        8.63       19.08     30.94 o 
  -2  24   2     2806.23     2613.41     95.26 o 
  -1  24   2      393.15      395.62     23.91 o 
   0  24   2        1.78       19.86     11.97 o 
   1  24   2     1295.95     1122.34     50.50 o 
   2  24   2      561.25      536.00     49.85 o 
   3  24   2        3.50       29.40     22.26 o 
  -4  25   2      658.37      595.88     63.49 o 
  -3  25   2      317.66      243.98     25.24 o 
  -2  25   2       99.92       97.43     18.83 o 
  -1  25   2     1856.14     1710.30     54.67 o 
   0  25   2      157.71      148.61     16.75 o 
   1  25   2      464.59      485.30     34.60 o 
   2  25   2      249.07      248.28     36.51 o 
   3  25   2        0.69       -7.22     18.91 o 
  -4  26   2      485.11      436.32     70.97 o 
  -3  26   2      298.22      193.36     29.34 o 
  -2  26   2      255.05      265.12     25.49 o 
  -1  26   2     1565.37     1510.20     59.01 o 
   0  26   2     4136.17     4013.03    199.36 o 
   1  26   2       63.37      181.38     26.34 o 
   2  26   2       21.74        4.49     17.44 o 
   3  26   2      228.94      207.29     33.19 o 
  -4  27   2      128.93      129.13     39.70 o 
  -3  27   2      269.58      325.30     37.03 o 
  -2  27   2        6.50        9.11     15.69 o 
  -1  27   2      657.37      558.11     31.04 o 
   0  27   2      183.61      233.44     26.45 o 
   1  27   2      101.93      147.43     21.57 o 
   2  27   2       76.64       75.78     23.06 o 
   3  27   2        0.96       15.75     21.78 o 
  -4  28   2        3.69       62.59     32.00 o 
  -3  28   2        1.24      -30.65     30.65 o 
  -2  28   2     1245.82     1314.04     79.12 o 
  -1  28   2      314.75      343.87     27.81 o 
   0  28   2       71.55       44.53     15.75 o 
   1  28   2     1021.34      883.69     52.87 o 
   2  28   2      168.90      159.09     30.99 o 
  -3  29   2      333.16      327.98     52.31 o 
  -2  29   2        0.03       37.87     36.71 o 
  -1  29   2      700.44      738.91     49.84 o 
   0  29   2       98.79       77.55     24.09 o 
   1  29   2      164.19      214.80     31.58 o 
   2  29   2      118.05      146.48     38.33 o 
  -3  30   2      269.63      207.80     41.46 o 
  -2  30   2       44.98       74.10     20.76 o 
  -1  30   2      544.50      574.24     46.75 o 
   0  30   2     1227.88     1300.29     70.35 o 
   1  30   2        0.58       25.75     43.85 o 
   2  30   2        9.51      -11.95     25.59 o 
  -3  31   2       86.80       89.49     36.63 o 
  -2  31   2        2.05       51.61     33.70 o 
  -1  31   2      215.61      232.40     32.01 o 
   0  31   2      101.39      101.13     25.35 o 
   1  31   2       22.76       74.50     45.00 o 
   2  31   2      108.16       95.98     41.39 o 
  -2  32   2      884.41      814.65     75.32 o 
  -1  32   2       41.00       45.46     36.36 o 
   0  32   2       23.79       23.77     19.56 o 
   1  32   2      513.28      399.80     51.57 o 
  -2  33   2        5.40       38.02     37.98 o 
  -1  33   2      443.45      390.87     51.16 o 
   0  33   2       71.25       45.65     44.64 o 
   1  33   2       26.30      109.99     41.30 o 
  -1  34   2      184.96      178.54     51.39 o 
   0  34   2      336.34      352.69     68.20 o 
  -6   0   3       67.15       98.04     50.84 o 
  -5   0   3      243.55      248.18     38.29 o 
  -4   0   3       37.58       66.05     22.52 o 
  -3   0   3     6607.67     6405.44    211.32 o 
  -2   0   3     3323.30     3252.75     81.13 o 
  -1   0   3     1001.93      977.39     31.17 o 
   0   0   3     7974.22     7597.36    167.87 o 
   1   0   3     3240.17     3528.86     96.39 o 
   2   0   3       71.86       66.84     27.31 o 
   3   0   3      297.44      364.45     39.67 o 
   4   0   3      241.46      277.08     57.52 o 
  -6   1   3      132.46       93.54     39.71 o 
  -5   1   3      137.54      133.03     17.55 o 
  -4   1   3     1405.88     1415.67     45.94 o 
  -3   1   3       31.81       38.42     10.01 o 
  -2   1   3      835.03      835.89     23.56 o 
  -1   1   3     1835.65     1820.00     39.86 o 
   0   1   3      218.26      314.54     16.13 o 
   1   1   3      425.35      409.98     19.39 o 
   2   1   3       32.14       55.97     10.50 o 
   3   1   3      110.29      120.19     21.55 o 
   4   1   3        0.28       23.18     25.58 o 
  -6   2   3       18.50       49.82     50.52 o 
  -5   2   3      266.04      291.03     26.08 o 
  -4   2   3      229.65      246.86     20.23 o 
  -3   2   3       45.77       43.41     10.50 o 
  -2   2   3     7723.87     8243.34    164.12 o 
  -1   2   3     8809.87     8423.08    113.36 o 
   0   2   3       30.41       21.64      7.81 o 
   1   2   3      227.02      203.51     14.39 o 
   2   2   3      419.59      318.82     37.34 o 
   3   2   3      126.93       86.32     16.64 o 
   4   2   3      164.96      166.96     42.91 o 
  -6   3   3       13.59        8.63     26.66 o 
  -5   3   3      276.78      259.96     28.31 o 
  -4   3   3      454.23      442.75     25.26 o 
  -3   3   3      613.73      548.67     23.75 o 
  -2   3   3     3036.48     3068.53     61.17 o 
  -1   3   3       36.60      221.32     38.12 o 
   0   3   3     1083.54     1222.94     35.84 o 
   1   3   3      620.44      646.25     30.95 o 
   2   3   3       96.20       91.16     19.97 o 
   3   3   3        0.12       42.41     25.51 o 
   4   3   3       33.72       17.69     23.64 o 
  -6   4   3      543.26      607.38     67.46 o 
  -5   4   3      546.57      481.89     38.04 o 
  -4   4   3      241.74      254.70     18.32 o 
  -3   4   3     3822.05     3765.49     75.59 o 
  -2   4   3     2408.57     2704.78     89.13 o 
  -1   4   3      441.93      828.37     28.11 o 
   0   4   3     3151.56     3380.28     56.89 o 
   1   4   3     1236.41     1295.54     34.86 o 
   2   4   3       15.25       29.05     13.97 o 
   3   4   3      318.12      417.20     38.54 o 
   4   4   3      352.97      335.50     34.48 o 
  -6   5   3       26.20       40.12     20.97 o 
  -5   5   3       66.60       97.96     23.65 o 
  -4   5   3      288.17      282.35     24.64 o 
  -3   5   3       60.72       42.53      9.58 o 
  -2   5   3     1673.00     1419.11     30.54 o 
  -1   5   3      532.35      507.22     22.88 o 
   0   5   3       99.13      120.04     13.36 o 
   1   5   3     1167.24     1064.19     29.03 o 
   2   5   3       42.13       66.88     10.81 o 
   3   5   3      292.84      389.93     38.87 o 
   4   5   3       23.62       94.44     55.63 o 
  -6   6   3      125.60      126.95     30.47 o 
  -5   6   3     1051.25     1164.93     64.18 o 
  -4   6   3      469.22      465.81     24.77 o 
  -3   6   3       79.48       84.28     12.01 o 
  -2   6   3     5877.05     5354.25     78.73 o 
  -1   6   3     5485.46     5953.46    174.44 o 
   0   6   3        4.17       20.08     13.50 o 
   1   6   3       92.16       74.17      8.64 o 
   2   6   3     1718.45     1573.82     59.97 o 
   3   6   3      854.19      717.36     43.11 o 
   4   6   3      127.41      161.68     28.67 o 
  -6   7   3       40.09       45.53     21.95 o 
  -5   7   3      106.70      138.59     29.62 o 
  -4   7   3      382.60      388.76     31.11 o 
  -3   7   3      710.03      669.68     25.99 o 
  -2   7   3      516.49      379.92     17.35 o 
  -1   7   3      772.38      884.13     41.70 o 
   0   7   3      872.28      933.58     35.80 o 
   1   7   3     2127.74     1983.90     68.05 o 
   2   7   3        3.89       22.04     19.77 o 
   3   7   3      640.43      706.96     47.76 o 
   4   7   3        0.65       52.36     38.40 o 
  -6   8   3      506.40      569.74     48.19 o 
  -5   8   3      299.06      265.53     42.91 o 
  -4   8   3      370.02      362.18     29.85 o 
  -3   8   3     2867.40     2418.80     60.58 o 
  -2   8   3       30.40       15.43      5.56 o 
   0   8   3     5680.17     5796.59     85.95 o 
   1   8   3     1244.97     1337.05     46.43 o 
   2   8   3       12.51       14.70     14.56 o 
   3   8   3      873.98      953.47     54.92 o 
   4   8   3      558.35      503.11     56.10 o 
  -6   9   3       55.72       95.47     29.98 o 
  -5   9   3      199.31      239.97     33.61 o 
  -4   9   3      816.70      863.12     43.68 o 
  -3   9   3      312.08      330.17     21.89 o 
  -2   9   3     1722.13     1609.79     43.55 o 
  -1   9   3     2224.18     2277.33     56.75 o 
   0   9   3      493.62      530.47     26.56 o 
   1   9   3       28.33       39.72     13.68 o 
   2   9   3       38.46       54.04     17.64 o 
   3   9   3      124.54      127.24     23.94 o 
   4   9   3       21.73       12.00     22.67 o 
  -6  10   3        0.81        1.05     37.72 o 
  -5  10   3      483.05      494.19     38.42 o 
  -4  10   3      928.83      942.68     44.29 o 
  -3  10   3       11.63       23.33     11.98 o 
  -2  10   3     1443.87     1464.89     42.98 o 
  -1  10   3     4365.34     3799.56     80.56 o 
   0  10   3      277.41      255.39     23.67 o 
   1  10   3       45.70       55.42     14.39 o 
   2  10   3      826.22      776.40     41.82 o 
   3  10   3      192.36      131.62     25.90 o 
   4  10   3      287.13      239.88     42.25 o 
  -6  11   3       21.36       26.52     24.98 o 
  -5  11   3      127.57      106.89     21.82 o 
  -4  11   3      716.02      781.20     85.39 o 
  -3  11   3      756.17      675.13     33.58 o 
  -2  11   3      518.29      563.64     25.59 o 
  -1  11   3        3.55      158.81     42.94 o 
   0  11   3        2.13        4.36     12.16 o 
   1  11   3      744.46      726.22     34.24 o 
   2  11   3       74.57      108.56     21.33 o 
   3  11   3      187.37      163.17     26.21 o 
   4  11   3       21.84       40.48     27.14 o 
  -6  12   3      218.77      241.33     49.07 o 
  -5  12   3       28.33       63.05     18.42 o 
  -4  12   3      107.26      197.10     33.00 o 
  -3  12   3     5873.78     5724.81    131.19 o 
  -2  12   3      847.64      797.98     32.32 o 
  -1  12   3      299.32      343.23     23.23 o 
   0  12   3     2119.61     2084.26     56.80 o 
   1  12   3     1037.19     1190.82     49.01 o 
   2  12   3       61.10       65.46     17.17 o 
   3  12   3      186.00      207.71     29.00 o 
   4  12   3      124.77      147.10     38.12 o 
  -6  13   3       75.40       42.78     29.95 o 
  -5  13   3       98.58      113.78     23.91 o 
  -4  13   3      672.68      686.39     44.55 o 
  -3  13   3        0.48        7.61     20.59 o 
  -2  13   3     1762.77     1700.61     57.27 o 
  -1  13   3     1055.37      975.81     36.42 o 
   0  13   3     1051.16     1170.43     31.92 o 
   1  13   3      201.48      232.08     23.81 o 
   2  13   3       13.15       21.76     15.91 o 
   3  13   3       35.99       40.18     21.49 o 
   4  13   3       35.11       58.50     28.84 o 
  -6  14   3        4.44        3.89     18.98 o 
  -5  14   3      139.10      139.58     26.48 o 
  -4  14   3      353.08      387.09     39.83 o 
  -3  14   3        3.22       50.30     19.01 o 
  -2  14   3     1937.80     1836.06     51.52 o 
  -1  14   3     5486.40     5622.03    118.63 o 
   0  14   3      137.02      151.44     12.77 o 
   1  14   3       95.19      174.80     26.83 o 
   2  14   3     1193.16     1050.97     49.42 o 
   3  14   3      103.20      138.49     34.31 o 
   4  14   3        1.91       46.98     35.89 o 
  -6  15   3        1.37      -20.71     25.56 o 
  -5  15   3      104.23       92.33     23.79 o 
  -4  15   3      400.73      467.02     33.37 o 
  -3  15   3      433.53      465.16     73.50 o 
  -2  15   3     2899.50     2738.96     70.90 o 
  -1  15   3      134.86      221.31     34.32 o 
   0  15   3      888.60     1021.31     31.08 o 
   1  15   3      384.16      369.76     27.20 o 
   2  15   3        3.02       12.88     17.49 o 
   3  15   3       91.72      103.13     29.10 o 
   4  15   3       24.59       78.06     32.36 o 
  -6  16   3      382.68      415.73     58.05 o 
  -5  16   3       37.06       66.48     24.45 o 
  -4  16   3      127.33      158.43     23.36 o 
  -3  16   3     3244.55     2898.63     83.17 o 
  -2  16   3      600.69      509.94     25.28 o 
  -1  16   3      347.35      450.54     33.47 o 
   0  16   3     2722.04     2972.75     64.25 o 
   1  16   3      916.38      903.85     55.99 o 
   2  16   3       66.61       65.30     18.69 o 
   3  16   3       26.55       80.12     26.82 o 
   4  16   3       38.21       36.52     26.82 o 
  -5  17   3      102.41      144.72     42.17 o 
  -4  17   3      109.89      141.35     21.53 o 
  -3  17   3       53.50      143.41     55.94 o 
  -2  17   3      239.35      244.29     19.47 o 
  -1  17   3      513.27      467.81     28.59 o 
   0  17   3       89.95      122.60     14.56 o 
   1  17   3      488.27      468.84     29.22 o 
   2  17   3       15.27       28.65     16.85 o 
   3  17   3       11.46       19.83     19.33 o 
   4  17   3        0.96       -2.60     19.69 o 
  -5  18   3      335.85      294.98     38.91 o 
  -4  18   3      747.26      702.71     45.99 o 
  -3  18   3        0.64       29.37     34.44 o 
  -2  18   3      824.53      679.35     31.74 o 
  -1  18   3     3764.51     3755.99     96.81 o 
   0  18   3       25.90       63.92     11.80 o 
   1  18   3       58.41       52.63     14.08 o 
   2  18   3      698.30      758.95     42.36 o 
   3  18   3       30.28       63.40     25.28 o 
   4  18   3       18.61       25.05     25.77 o 
  -5  19   3      144.54      143.26     37.86 o 
  -4  19   3      514.44      623.26     56.15 o 
  -3  19   3       47.49       39.77     31.03 o 
  -2  19   3      241.84      221.00     19.28 o 
  -1  19   3     1004.73      911.86     41.56 o 
   0  19   3      237.64      239.57     19.62 o 
   1  19   3      278.30      315.16     28.26 o 
   2  19   3       29.45       50.59     17.10 o 
   3  19   3       78.92       93.52     27.11 o 
  -5  20   3       10.99       22.34     25.43 o 
  -4  20   3      226.62      150.26     24.78 o 
  -3  20   3     1400.49     1390.55     76.68 o 
  -2  20   3      116.81      113.58     15.16 o 
  -1  20   3        2.84       73.25     32.22 o 
   0  20   3     3416.70     3534.31    148.34 o 
   1  20   3      513.49      497.25     31.15 o 
   2  20   3       11.71        6.59     13.00 o 
   3  20   3      282.37      282.63     37.60 o 
  -5  21   3        6.25       51.65     29.71 o 
  -4  21   3      237.90      303.53     41.84 o 
  -3  21   3      205.38      220.08     41.15 o 
  -2  21   3     1353.19     1209.44     46.27 o 
  -1  21   3      425.58      318.63     25.31 o 
   0  21   3      477.01      467.96     27.75 o 
   1  21   3      134.28      116.61     17.64 o 
   2  21   3        3.04       -3.59     11.45 o 
   3  21   3       43.18       84.58     37.47 o 
  -5  22   3      293.20      375.88     61.85 o 
  -4  22   3      362.12      314.84     39.08 o 
  -3  22   3      237.20      215.82     29.54 o 
  -2  22   3       75.18       40.31     26.10 o 
  -1  22   3     1518.50     1248.78     50.51 o 
   0  22   3        0.64      -11.79     18.83 o 
   1  22   3      143.51      131.00     19.47 o 
   2  22   3     1013.67      976.33     57.62 o 
   3  22   3      148.54      158.53     31.09 o 
  -5  23   3       66.92      101.59     35.61 o 
  -4  23   3      411.56      361.16     48.73 o 
  -3  23   3      279.01      238.72     32.01 o 
  -2  23   3      382.70      374.45     35.75 o 
  -1  23   3        0.33       26.68     12.75 o 
   0  23   3       44.36       59.79     20.66 o 
   1  23   3      648.80      517.06     33.30 o 
   2  23   3       16.80       33.39     30.88 o 
   3  23   3       16.04        8.64     28.30 o 
  -4  24   3      152.27      151.22     27.83 o 
  -3  24   3     1872.81     1674.44     79.23 o 
  -2  24   3      217.20      167.46     34.29 o 
  -1  24   3       94.50      226.80     45.21 o 
   0  24   3      374.31      398.84     38.37 o 
   1  24   3      560.63      522.95     43.78 o 
   2  24   3      148.80       85.96     30.38 o 
   3  24   3       67.61       72.42     37.18 o 
  -4  25   3       35.77       -7.50     19.90 o 
  -3  25   3       60.57       92.52     26.21 o 
  -2  25   3      840.51      912.83     54.89 o 
  -1  25   3       50.72       71.41     19.52 o 
   0  25   3     1237.16     1349.90     67.82 o 
   1  25   3        1.07        6.19     15.57 o 
   2  25   3        0.04       11.34     28.91 o 
  -4  26   3      857.90      744.58     76.67 o 
  -3  26   3        2.84        9.54     16.52 o 
  -2  26   3      350.86      326.25     36.91 o 
  -1  26   3     1262.95     1225.54     55.69 o 
   0  26   3        2.70       17.65     15.98 o 
   1  26   3       38.89       42.33     21.88 o 
   2  26   3      446.40      448.97     57.25 o 
  -4  27   3      467.84      555.95     68.46 o 
  -3  27   3       26.75       52.16     24.71 o 
  -2  27   3      624.30      594.04     46.26 o 
  -1  27   3      150.62      127.29     21.63 o 
   0  27   3      200.11      285.61     36.54 o 
   1  27   3      113.55      129.05     36.85 o 
   2  27   3        1.53       17.44     27.08 o 
  -3  28   3     1445.06     1298.85     74.52 o 
  -2  28   3       87.47      105.62     27.32 o 
  -1  28   3       23.37      101.41     30.63 o 
   0  28   3     1050.46     1160.90     69.36 o 
   1  28   3      570.88      517.73     59.73 o 
   2  28   3       27.24       58.71     39.71 o 
  -3  29   3       22.03      100.39     37.11 o 
  -2  29   3      128.71      104.53     27.50 o 
  -1  29   3      192.29      216.57     40.03 o 
   0  29   3       29.29       73.66     25.14 o 
   1  29   3      354.43      321.99     50.65 o 
  -3  30   3       49.97       12.47     44.81 o 
  -2  30   3      223.02      237.18     34.92 o 
  -1  30   3      706.38      635.68     61.28 o 
   0  30   3        0.47       -3.98     17.44 o 
   1  30   3      153.74      152.95     43.19 o 
  -2  31   3      368.08      333.49     59.22 o 
  -1  31   3      134.19      132.18     37.32 o 
   0  31   3       90.27       83.03     24.63 o 
   1  31   3        8.02       76.10     33.06 o 
  -2  32   3        2.31       74.59     59.73 o 
  -1  32   3        7.60        0.42     15.42 o 
   0  32   3      634.04      701.30     88.44 o 
  -6   0   4       49.84       64.69     39.87 o 
  -5   0   4        8.12      -16.38     18.70 o 
  -4   0   4     1451.83     1439.35     67.31 o 
  -3   0   4     1160.58     1066.88     49.44 o 
  -2   0   4      174.78      193.14     21.62 o 
  -1   0   4     4402.50     4343.09    124.01 o 
   0   0   4     7244.90     7369.34    172.94 o 
   1   0   4       17.23      115.85     23.10 o 
   2   0   4      112.80       75.81     19.28 o 
   3   0   4      335.16      258.93     56.69 o 
   4   0   4       72.45       23.37     51.05 o 
  -6   1   4      113.79      149.86     61.34 o 
  -5   1   4     1091.29     1108.43     46.27 o 
  -4   1   4      712.83      631.34     31.40 o 
  -3   1   4     1205.61     1277.88     42.39 o 
  -2   1   4       37.84       34.95      8.93 o 
  -1   1   4      476.04      419.88     17.43 o 
   0   1   4      106.18      172.73     14.83 o 
   1   1   4       59.57       49.44     14.22 o 
   2   1   4        0.14       21.23     23.09 o 
   3   1   4        1.56       10.11     21.12 o 
   4   1   4        5.23        5.46     31.13 o 
  -6   2   4      736.80      868.55     68.08 o 
  -5   2   4     1174.45     1193.01     53.21 o 
  -4   2   4      150.44      126.41     17.39 o 
  -3   2   4      440.43      416.87     23.47 o 
  -2   2   4     4374.32     4106.28     74.22 o 
  -1   2   4      599.19      590.07     21.28 o 
   0   2   4     1719.79     1929.99     46.49 o 
   1   2   4     1172.86     1124.07     37.42 o 
   2   2   4       90.75       68.25     17.60 o 
   3   2   4      185.40      215.84     28.27 o 
   4   2   4      132.66      163.26     78.59 o 
  -6   3   4        1.18       -5.46     21.18 o 
  -5   3   4       12.51       89.41     47.76 o 
  -4   3   4      471.16      520.67     27.53 o 
  -3   3   4     1606.26     1585.45     44.53 o 
  -2   3   4      225.99      150.95     15.71 o 
  -1   3   4     1158.73      995.45     32.40 o 
   0   3   4      263.94      279.80     17.18 o 
   1   3   4        0.08        8.00     12.11 o 
   2   3   4      112.82      119.70     21.61 o 
   3   3   4       61.65       91.04     24.01 o 
   4   3   4       43.80       97.33     72.28 o 
  -6   4   4      288.68      203.95     39.21 o 
  -5   4   4      367.57      339.24     30.83 o 
  -4   4   4      795.48      760.15     32.69 o 
  -3   4   4       24.02       55.87     14.71 o 
  -2   4   4        3.95        6.47      4.86 o 
  -1   4   4     1626.92     1600.51     48.58 o 
   0   4   4     1262.18     1182.85     50.08 o 
   1   4   4       71.93      122.58     20.02 o 
   2   4   4      262.88      263.84     30.35 o 
   3   4   4      240.70      191.97     30.16 o 
   4   4   4       25.06       82.37     47.36 o 
  -6   5   4       34.29       69.71     30.11 o 
  -5   5   4      466.95      462.34     44.78 o 
  -4   5   4      257.64      230.31     18.82 o 
  -3   5   4      685.51      670.70     26.25 o 
  -2   5   4       20.28       17.56     12.43 o 
  -1   5   4       54.80       82.17     17.65 o 
   0   5   4      504.27      514.45     22.78 o 
   1   5   4       77.02      112.44     15.31 o 
   2   5   4       48.08       83.33     22.47 o 
   3   5   4       11.38        3.86     13.80 o 
   4   5   4       18.72       11.29     27.34 o 
  -6   6   4      550.43      576.89     53.38 o 
  -5   6   4      503.19      553.07     42.27 o 
  -4   6   4        1.42       18.65     10.86 o 
  -3   6   4     1970.79     1787.84     46.49 o 
  -2   6   4     1969.11     1873.96     56.96 o 
  -1   6   4        5.65        6.64      8.51 o 
   0   6   4     1058.97     1170.90     41.00 o 
   1   6   4     1283.92     1164.18     39.31 o 
   2   6   4      218.92      188.18     30.90 o 
   3   6   4       17.35       49.00     27.38 o 
   4   6   4        3.76      102.75     73.86 o 
  -6   7   4        0.91       -6.84     21.14 o 
  -5   7   4      105.23      171.35     36.59 o 
  -4   7   4       75.39      119.46     23.01 o 
  -3   7   4      515.52      474.73     21.66 o 
  -2   7   4      165.32      139.81     22.02 o 
  -1   7   4     1889.44     1896.24     59.11 o 
   0   7   4      174.20      214.56     29.11 o 
   1   7   4      172.80      157.98     24.11 o 
   2   7   4       53.78       84.04     23.74 o 
   3   7   4        1.23       -1.42     14.49 o 
   4   7   4        9.10      178.01     99.61 o 
  -6   8   4       67.83       86.28     32.71 o 
  -5   8   4       11.94       82.93     39.25 o 
  -4   8   4     1350.71     1264.00     49.95 o 
  -3   8   4      581.44      591.73     34.52 o 
  -2   8   4       15.34       42.48     16.41 o 
  -1   8   4     2661.89     2584.78     72.87 o 
   0   8   4     2268.22     2217.29     51.62 o 
   1   8   4       68.98      147.56     40.07 o 
   2   8   4      203.39      227.68     26.44 o 
   3   8   4      132.64      156.76     29.23 o 
   4   8   4       30.16        2.12     31.70 o 
  -6   9   4       73.75      100.93     31.27 o 
  -5   9   4      307.30      330.81     36.21 o 
  -4   9   4       30.16      175.37     73.24 o 
  -3   9   4     1696.40     1652.31     59.17 o 
  -2   9   4      615.59      623.55     35.55 o 
  -1   9   4       55.90       65.68     14.82 o 
   0   9   4      664.06      709.32     25.06 o 
   1   9   4       47.21      203.18     79.18 o 
   2   9   4       34.06       57.95     18.98 o 
   3   9   4       38.94       75.80     22.33 o 
   4   9   4       15.53       81.01     44.34 o 
  -6  10   4      298.53      308.49     44.13 o 
  -5  10   4      528.07      530.61     61.73 o 
  -4  10   4        3.28       31.51     19.12 o 
  -3  10   4      495.45      518.34     31.96 o 
  -2  10   4     3922.86     3762.85     93.74 o 
  -1  10   4      224.82      237.84     22.23 o 
   0  10   4      491.04      498.95     38.60 o 
   1  10   4     1809.41     1741.50     64.30 o 
   2  10   4      109.80      119.29     23.23 o 
   3  10   4       64.67       88.69     24.97 o 
   4  10   4      244.02      221.67     58.42 o 
  -6  11   4       31.23       33.14     25.08 o 
  -5  11   4      292.15      241.93     40.41 o 
  -4  11   4      337.91      248.94     35.36 o 
  -3  11   4      362.96      359.00     25.31 o 
  -2  11   4       22.49       14.05     12.05 o 
  -1  11   4      282.21      308.48     26.32 o 
   0  11   4      547.44      602.68     32.82 o 
   1  11   4      292.51      258.05     25.16 o 
   2  11   4       20.47       35.46     17.42 o 
   3  11   4        2.14       -6.94     16.00 o 
  -6  12   4        7.45       -5.74     18.33 o 
  -5  12   4        5.06       -5.68     18.72 o 
  -4  12   4     1588.39     1490.59     72.48 o 
  -3  12   4      315.41      341.44     35.31 o 
  -2  12   4        3.88       19.51     16.58 o 
  -1  12   4     3104.72     2823.82     77.91 o 
   0  12   4     1615.47     1428.41     60.14 o 
   1  12   4       31.76       76.37     24.75 o 
   2  12   4      190.82      196.31     25.71 o 
   3  12   4      172.21      153.71     29.46 o 
  -6  13   4       62.89      115.48     38.39 o 
  -5  13   4      525.91      476.76     46.12 o 
  -4  13   4       55.29      135.87     44.17 o 
  -3  13   4     1538.94     1639.21     66.27 o 
  -2  13   4        9.10       14.93     11.52 o 
  -1  13   4      764.82      701.14     44.38 o 
   0  13   4      108.30      134.80     32.19 o 
   1  13   4      219.70      219.66     23.08 o 
   2  13   4       16.98       26.07     17.74 o 
   3  13   4        7.28       26.80     22.89 o 
  -6  14   4      324.14      428.99     51.79 o 
  -5  14   4      506.28      501.83     49.71 o 
  -4  14   4        0.75      -12.23     19.57 o 
  -3  14   4      450.17      413.06     26.90 o 
  -2  14   4     3243.25     3226.10     88.90 o 
  -1  14   4     1355.77     1330.81     52.76 o 
   0  14   4      231.09      282.29     30.43 o 
   1  14   4      291.37      266.53     23.75 o 
   2  14   4      143.58      144.59     24.07 o 
   3  14   4       42.16      152.23     69.38 o 
  -6  15   4       11.83       11.21     28.28 o 
  -5  15   4        0.56       67.67     37.34 o 
  -4  15   4       12.07      102.19     66.28 o 
  -3  15   4      546.22      438.92     38.26 o 
  -2  15   4       73.46      112.67     17.83 o 
  -1  15   4      679.43      714.33     37.11 o 
   0  15   4      418.71      408.46     36.63 o 
   1  15   4      173.82      182.54     22.55 o 
   2  15   4       27.78       20.04     18.51 o 
   3  15   4        3.79       12.04     24.85 o 
  -5  16   4      135.91      155.03     32.60 o 
  -4  16   4     1156.83     1253.18     71.30 o 
  -3  16   4       23.01       62.63     20.34 o 
  -2  16   4       17.62       41.37     15.01 o 
  -1  16   4     1519.14     1486.31     57.74 o 
   0  16   4      166.59      161.09     27.19 o 
   1  16   4       43.16       65.50     15.50 o 
   2  16   4      236.31      185.13     26.96 o 
   3  16   4       68.26       79.59     34.79 o 
  -5  17   4      307.53      400.74    115.18 o 
  -4  17   4      106.22      126.14     29.19 o 
  -3  17   4      291.99      386.65     36.18 o 
  -2  17   4        3.70       22.39     14.99 o 
  -1  17   4       10.35       59.37     18.75 o 
   0  17   4      349.90      420.75     38.88 o 
   1  17   4       31.99       91.21     28.33 o 
   2  17   4       34.77       39.78     17.25 o 
   3  17   4        8.06       53.65     40.90 o 
  -5  18   4      306.82      326.59     43.52 o 
  -4  18   4       78.91       92.36     25.66 o 
  -3  18   4      494.00      427.74     38.62 o 
  -2  18   4      889.78      861.67     42.29 o 
  -1  18   4      150.61      116.91     21.28 o 
   0  18   4       12.66       48.13     18.93 o 
   1  18   4     1512.86     1501.01     76.62 o 
   2  18   4      308.80      235.92     28.48 o 
   3  18   4       29.41       27.53     26.22 o 
  -5  19   4       96.50      119.07     32.69 o 
  -4  19   4        6.48       -6.70     17.22 o 
  -3  19   4      362.37      351.71     36.52 o 
  -2  19   4      803.68      754.57     39.08 o 
  -1  19   4      764.16      733.31     40.21 o 
   0  19   4      281.18      309.31     36.62 o 
   1  19   4       38.51       18.09     19.80 o 
   2  19   4       13.30        0.02     14.01 o 
   3  19   4       29.96       55.66     54.67 o 
  -5  20   4        0.83       32.10     25.04 o 
  -4  20   4     1342.23     1338.38     78.00 o 
  -3  20   4      234.86      275.65     31.50 o 
  -2  20   4      169.79      178.89     23.21 o 
  -1  20   4      968.69      901.96     45.16 o 
   0  20   4      687.81      683.87     51.00 o 
   1  20   4      140.61      173.09     32.50 o 
   2  20   4      473.03      411.38     44.08 o 
   3  20   4      212.42      193.93     44.08 o 
  -5  21   4      188.33      173.29     37.44 o 
  -4  21   4       22.82       80.66     48.91 o 
  -3  21   4      542.26      551.74     43.73 o 
  -2  21   4       39.13       64.58     18.24 o 
  -1  21   4      115.75      123.61     19.43 o 
   0  21   4      287.06      388.29     40.81 o 
   1  21   4        6.24        7.71     15.95 o 
   2  21   4      145.30      172.84     41.32 o 
  -5  22   4      206.16      194.27     44.00 o 
  -4  22   4        3.57       34.77     26.99 o 
  -3  22   4      457.88      455.32     40.77 o 
  -2  22   4     1839.89     1596.97     92.49 o 
  -1  22   4       59.89      105.36     20.03 o 
   0  22   4       77.39      109.77     26.86 o 
   1  22   4     1070.03      941.35     59.05 o 
   2  22   4      298.99      251.16     42.99 o 
  -4  23   4        0.35       37.20     36.13 o 
  -3  23   4      525.22      454.41     42.42 o 
  -2  23   4       23.38       38.84     26.96 o 
  -1  23   4       95.90      106.92     23.86 o 
   0  23   4      107.71      181.70     32.57 o 
   1  23   4        0.11       35.33     21.40 o 
   2  23   4        0.04       71.23     31.81 o 
  -4  24   4      678.70      672.09     55.80 o 
  -3  24   4       69.68       55.92     23.10 o 
  -2  24   4       37.66       36.77     20.58 o 
  -1  24   4      724.44      662.79     48.08 o 
   0  24   4      127.15      113.10     28.49 o 
   1  24   4       33.72       21.87     23.16 o 
   2  24   4      156.60      179.52     40.24 o 
  -4  25   4       10.85       43.09     23.93 o 
  -3  25   4      173.32      162.51     31.29 o 
  -2  25   4       14.73       29.96     21.44 o 
  -1  25   4      271.77      354.71     36.61 o 
   0  25   4        1.41        6.09     18.20 o 
   1  25   4       12.72       55.25     33.29 o 
   2  25   4       52.45       49.76     30.91 o 
  -4  26   4        0.45       -0.14     13.91 o 
  -3  26   4      252.71      234.53     37.27 o 
  -2  26   4     1276.39     1261.88     81.73 o 
  -1  26   4      140.97      123.94     28.39 o 
   0  26   4        4.35       76.47     35.68 o 
   1  26   4       57.38       29.57     29.61 o 
  -3  27   4      174.62      223.25     37.98 o 
  -2  27   4       85.51       84.05     27.64 o 
  -1  27   4       89.59      100.53     24.48 o 
   0  27   4      224.12      232.34     36.16 o 
   1  27   4       71.84       90.48     30.54 o 
  -3  28   4      286.76      354.21     42.49 o 
  -2  28   4       15.22       28.46     48.93 o 
  -1  28   4      619.99      517.65     59.47 o 
   0  28   4      222.81      259.96     40.76 o 
   1  28   4        8.55       26.91     28.66 o 
  -3  29   4      355.96      316.40     55.11 o 
  -2  29   4        0.13       26.76     24.51 o 
  -1  29   4       72.47       90.12     39.63 o 
   0  29   4       92.40      106.46     30.68 o 
  -2  30   4      832.36      850.64     88.46 o 
  -1  30   4       27.95       92.21     56.61 o 
   0  30   4       18.89       -2.75     19.70 o 
  -5   0   5      672.25      765.06     55.25 o 
  -4   0   5     3141.51     3157.44    135.43 o 
  -3   0   5     1147.80     1107.55     52.63 o 
  -2   0   5      449.67      405.63     46.99 o 
  -1   0   5     1188.18     1319.44     56.39 o 
   0   0   5      217.52      242.03     27.00 o 
   1   0   5      225.21      207.63     40.94 o 
   2   0   5      259.81      342.79     58.80 o 
   3   0   5       30.38       -3.74     34.49 o 
  -6   1   5       61.92       84.99     51.87 o 
  -5   1   5       70.84       93.44     19.82 o 
  -4   1   5      413.85      469.01     35.94 o 
  -3   1   5        8.17       19.82     14.79 o 
  -2   1   5       96.50      101.84     11.69 o 
  -1   1   5      272.15      244.99     18.36 o 
   0   1   5       97.44      122.08     15.70 o 
   1   1   5        1.63       10.08     13.65 o 
   2   1   5        0.12        3.26     11.46 o 
   3   1   5        0.85       47.10     28.03 o 
  -6   2   5      299.86      324.89     45.34 o 
  -5   2   5       17.76       48.28     16.74 o 
  -4   2   5     1264.70     1084.77     40.45 o 
  -3   2   5     3615.04     3415.64     78.73 o 
  -2   2   5        4.12       29.87     16.16 o 
  -1   2   5       65.39      118.79     14.30 o 
   0   2   5     1210.84     1056.28     38.29 o 
   1   2   5      301.35      241.24     22.03 o 
   2   2   5      191.21      141.47     26.47 o 
   3   2   5       81.91       46.84     28.95 o 
  -6   3   5       59.33       89.32     39.58 o 
  -5   3   5        0.30       30.89     19.80 o 
  -4   3   5      432.51      422.99     25.66 o 
  -3   3   5        1.13        8.85     12.21 o 
  -2   3   5      100.43      124.19     17.92 o 
  -1   3   5       90.46       66.86     11.18 o 
   0   3   5       67.04       83.16     14.46 o 
   1   3   5      366.02      345.33     26.15 o 
   2   3   5        0.57       17.39     20.35 o 
   3   3   5       14.60       39.50     41.59 o 
  -6   4   5      169.06      109.47     44.94 o 
  -5   4   5      946.47      969.04     67.28 o 
  -4   4   5       23.31       16.72     13.47 o 
  -3   4   5       51.77       57.84     18.19 o 
  -2   4   5     1145.98     1156.65     46.67 o 
  -1   4   5     1004.33      987.33     42.00 o 
   0   4   5      120.66      139.74     17.85 o 
   1   4   5      424.41      435.97     34.51 o 
   2   4   5      601.64      512.75     44.28 o 
   3   4   5       76.55      149.29     39.67 o 
  -6   5   5       33.56       43.36     31.00 o 
  -5   5   5       20.01      116.59     36.22 o 
  -4   5   5      443.39      405.75     33.46 o 
  -3   5   5      776.02      738.45     42.09 o 
  -2   5   5      880.18      817.16     39.06 o 
  -1   5   5      963.08      887.14     39.98 o 
   0   5   5       33.16       49.41     18.91 o 
   1   5   5       49.37       21.30     16.15 o 
   2   5   5       16.40       26.47     19.77 o 
   3   5   5        0.01       86.51     40.93 o 
  -6   6   5      489.05      475.30     70.57 o 
  -5   6   5       88.50       51.59     29.96 o 
  -4   6   5      642.55      575.02     38.32 o 
  -3   6   5      293.32      297.41     27.49 o 
  -2   6   5      401.34      436.33     31.74 o 
  -1   6   5      494.09      476.06     31.21 o 
   0   6   5     1371.37     1309.48     43.00 o 
   1   6   5      190.49      158.07     25.04 o 
   2   6   5      208.04      251.51     35.55 o 
   3   6   5       98.49       88.99     39.17 o 
  -6   7   5       73.47       62.16     32.81 o 
  -5   7   5        9.67        9.53     18.21 o 
  -4   7   5      112.66      136.15     20.89 o 
  -3   7   5        0.62       19.60     22.03 o 
  -2   7   5       37.87       52.61     17.24 o 
  -1   7   5      251.96      234.39     23.50 o 
   0   7   5       71.91       76.15     12.04 o 
   1   7   5       55.25       77.59     37.01 o 
   2   7   5       13.00       61.01     29.13 o 
   3   7   5       19.27       34.43     28.35 o 
  -6   8   5      282.86      315.80     45.31 o 
  -5   8   5      840.79      888.52     62.72 o 
  -4   8   5      156.53      156.31     23.02 o 
  -3   8   5       80.05      109.29     21.43 o 
  -2   8   5      720.46      719.72     39.81 o 
  -1   8   5     1361.80     1286.08     49.35 o 
   0   8   5      196.52      216.78     18.93 o 
   1   8   5      491.13      481.07     33.65 o 
   2   8   5      433.84      469.02     40.74 o 
   3   8   5       45.95      -10.73     27.46 o 
  -6   9   5        5.69       44.15     55.87 o 
  -5   9   5        2.10       91.31     43.75 o 
  -4   9   5      511.53      508.40     34.60 o 
  -3   9   5      100.53      122.55     26.41 o 
  -2   9   5       24.26       47.95     18.06 o 
  -1   9   5      551.39      682.54     86.61 o 
   0   9   5       49.23       53.45     13.00 o 
   1   9   5      172.84      207.90     50.93 o 
   2   9   5       18.12       17.49     22.01 o 
   3   9   5        8.07       -1.44     21.95 o 
  -6  10   5      328.47      285.83     54.94 o 
  -5  10   5       37.27       48.91     26.17 o 
  -4  10   5      324.70      251.39     38.99 o 
  -3  10   5     1499.42     1535.28     61.83 o 
  -2  10   5       85.38       94.98     20.73 o 
  -1  10   5       84.84      211.18     24.91 o 
   0  10   5     2005.63     2175.57     90.94 o 
   1  10   5     1010.62      798.42     43.94 o 
   2  10   5      123.21      108.69     25.07 o 
   3  10   5       50.47      112.06     49.60 o 
  -6  11   5      114.03      110.36     33.89 o 
  -5  11   5       10.58       -1.40     23.30 o 
  -4  11   5      468.57      477.81     52.75 o 
  -3  11   5        3.17       25.75     18.30 o 
  -2  11   5      345.37      415.86     34.23 o 
  -1  11   5       30.96       24.45     18.83 o 
   0  11   5      212.44      334.07     77.72 o 
   1  11   5       15.95       30.94     18.50 o 
   2  11   5        0.13       24.04     21.30 o 
   3  11   5       28.32       27.91     39.12 o 
  -6  12   5        2.37       11.25     22.89 o 
  -5  12   5      675.50      589.75     51.59 o 
  -4  12   5      795.60      799.58     55.91 o 
  -3  12   5       73.94       87.47     20.20 o 
  -2  12   5     1119.98     1174.06     54.92 o 
  -1  12   5      948.23      899.63     43.27 o 
   0  12   5      268.85      310.91     33.23 o 
   1  12   5      584.10      561.75     46.05 o 
   2  12   5      195.88      172.60     30.44 o 
   3  12   5       30.57      103.25     53.15 o 
  -5  13   5       65.98       91.97     29.43 o 
  -4  13   5      168.93      280.90     51.75 o 
  -3  13   5      101.73      101.83     22.52 o 
  -2  13   5       96.89       97.65     19.13 o 
  -1  13   5      306.94      296.97     26.78 o 
   0  13   5        0.27       11.05     22.05 o 
   1  13   5        0.27       13.32     18.83 o 
   2  13   5        3.39       -7.63     17.60 o 
   3  13   5       15.01      -11.33     36.29 o 
  -5  14   5       17.89       32.32     23.04 o 
  -4  14   5      756.21      796.80     60.02 o 
  -3  14   5     1706.90     1644.22     65.18 o 
  -2  14   5      203.07      158.08     23.76 o 
  -1  14   5       85.29      106.92     18.63 o 
   0  14   5      151.49      140.95     27.57 o 
   1  14   5       53.57       40.33     22.74 o 
   2  14   5       56.38       82.39     25.55 o 
  -5  15   5        0.33       64.54     35.00 o 
  -4  15   5      334.21      382.23     50.35 o 
  -3  15   5       17.61       48.51     17.75 o 
  -2  15   5      202.75      238.24     28.79 o 
  -1  15   5        6.59       16.05     13.90 o 
   0  15   5      122.44      149.55     29.20 o 
   1  15   5       67.87       85.01     27.09 o 
   2  15   5       95.15      117.95     30.50 o 
  -5  16   5      658.11      799.02     61.89 o 
  -4  16   5       60.24       46.57     24.18 o 
  -3  16   5        2.23      -18.99     18.99 o 
  -2  16   5     1655.54     1664.82     66.20 o 
  -1  16   5      222.30      245.05     23.17 o 
   0  16   5       28.65       28.79     20.96 o 
   1  16   5      131.72      147.36     29.93 o 
   2  16   5      104.25       83.25     26.60 o 
  -5  17   5       15.38       28.64     25.86 o 
  -4  17   5      268.67      353.76     42.27 o 
  -3  17   5      357.55      288.07     37.81 o 
  -2  17   5      175.88      166.66     23.27 o 
  -1  17   5      865.13      832.76     45.54 o 
   0  17   5      148.74      125.77     29.16 o 
   1  17   5      106.02      119.20     28.53 o 
   2  17   5       72.31       47.22     25.53 o 
  -5  18   5       16.41       43.25     27.88 o 
  -4  18   5      180.65      198.20     36.00 o 
  -3  18   5      554.95      569.27     50.47 o 
  -2  18   5       43.67       86.05     20.15 o 
  -1  18   5       37.76      178.89     33.88 o 
   0  18   5      612.78      671.28     48.19 o 
   1  18   5      179.84      146.42     30.87 o 
   2  18   5       13.41       15.62     23.93 o 
  -5  19   5       30.66       55.76     37.30 o 
  -4  19   5      219.31      224.65     39.25 o 
  -3  19   5        5.81       11.63     16.98 o 
  -2  19   5       10.15       41.20     17.42 o 
  -1  19   5      198.02      198.39     33.33 o 
   0  19   5        9.64       14.12     17.33 o 
   1  19   5       22.82       43.01     27.30 o 
   2  19   5       23.47       61.13     40.38 o 
  -5  20   5      446.07      383.62     53.95 o 
  -4  20   5      144.15      146.81     35.10 o 
  -3  20   5        0.51       13.60     19.22 o 
  -2  20   5      931.97      898.06     48.52 o 
  -1  20   5      731.27      803.93     57.68 o 
   0  20   5       28.29       41.13     25.71 o 
   1  20   5      142.14      200.77     36.08 o 
   2  20   5      135.01      183.12     42.69 o 
  -4  21   5       64.03       71.13     29.66 o 
  -3  21   5       45.43       56.92     27.41 o 
  -2  21   5       85.22       94.57     20.51 o 
  -1  21   5       12.99       45.21     20.40 o 
   0  21   5        1.04        4.63     16.45 o 
   1  21   5       21.88       45.86     34.26 o 
  -4  22   5      132.09      171.09     46.05 o 
  -3  22   5      686.89      591.64     53.59 o 
  -2  22   5      157.04      143.17     23.45 o 
  -1  22   5       94.31      101.30     27.66 o 
   0  22   5      503.48      503.46     49.19 o 
   1  22   5      182.60      182.65     39.56 o 
  -4  23   5      329.25      273.85     42.45 o 
  -3  23   5       40.98       69.96     26.99 o 
  -2  23   5      222.65      202.70     35.87 o 
  -1  23   5      164.96      260.60     36.86 o 
   0  23   5       11.99       27.41     22.83 o 
   1  23   5       32.23        9.11     22.22 o 
  -4  24   5       15.31       12.68     21.96 o 
  -3  24   5        8.70       18.46     24.70 o 
  -2  24   5      759.05      763.52     74.65 o 
  -1  24   5      378.66      299.39     40.33 o 
   0  24   5       93.34       91.04     27.86 o 
   1  24   5      265.97      311.91     52.73 o 
  -3  25   5       10.89       -5.33     34.49 o 
  -2  25   5       90.92      117.88     41.92 o 
  -1  25   5       27.97       56.95     32.80 o 
   0  25   5        0.42       13.50     19.98 o 
  -3  26   5      453.43      470.82     61.92 o 
  -2  26   5       43.42       56.07     43.31 o 
  -1  26   5       65.42       94.71     28.05 o 
   0  26   5      226.89      210.90     39.11 o 
  -2  27   5        7.76       13.51     23.55 o 
  -1  27   5       59.46      167.44     49.25 o 
   0  27   5       11.93       49.47     43.16 o 
  -2  28   5      365.71      307.48     52.78 o 
  -1  28   5      141.30      172.57     44.79 o 
  -5   0   6      179.79      137.73     53.21 o 
  -4   0   6      348.46      351.13     74.88 o 
  -3   0   6      567.75      616.16    107.78 o 
  -2   0   6      870.74      824.20     75.36 o 
  -1   0   6      307.66      224.44     25.49 o 
   0   0   6       43.34       32.58     19.05 o 
   1   0   6       64.01       31.14     37.38 o 
   2   0   6       30.79        2.04     36.76 o 
  -5   1   6      103.82       99.56     27.31 o 
  -4   1   6        2.38       24.46     23.11 o 
  -3   1   6        1.52       55.73     93.03 o 
  -2   1   6      179.86      137.00     19.54 o 
  -1   1   6       14.05       37.23     11.85 o 
   0   1   6       14.85       20.67     11.70 o 
   1   1   6        6.83       13.03     15.72 o 
   2   1   6        1.33        9.69     46.63 o 
  -5   2   6       86.11       48.70     25.67 o 
  -4   2   6     1135.75      994.92     84.05 o 
  -3   2   6      323.85      336.84     29.89 o 
  -2   2   6      443.21      338.28     31.01 o 
  -1   2   6      920.69      727.25     39.59 o 
   0   2   6       41.17       63.18     22.62 o 
   1   2   6       78.60       86.67     23.49 o 
   2   2   6      115.92      176.49     41.30 o 
  -6   3   6        3.27       99.84     62.63 o 
  -5   3   6      209.25      247.55     73.86 o 
  -4   3   6        3.03       31.66     22.42 o 
  -3   3   6      733.51      737.26     44.96 o 
  -2   3   6      177.97      170.17     22.09 o 
  -1   3   6        1.64       58.82     25.62 o 
   0   3   6        2.14       11.66     13.20 o 
   1   3   6        0.10        6.95     14.41 o 
   2   3   6        4.70       19.38     33.66 o 
  -6   4   6      140.20       93.37     52.19 o 
  -5   4   6      169.68      140.23     67.96 o 
  -4   4   6      149.59      155.84     26.54 o 
  -3   4   6     1167.26     1128.63     56.51 o 
  -2   4   6      877.43      873.29     43.59 o 
  -1   4   6      110.86      107.83     21.75 o 
   0   4   6      123.71       80.37     18.14 o 
   1   4   6      411.95      324.70     34.55 o 
   2   4   6      197.23      146.57     47.73 o 
  -6   5   6       68.69       67.96     57.86 o 
  -5   5   6       80.41       49.05     23.72 o 
  -4   5   6       39.77       53.29     18.11 o 
  -3   5   6      161.31      160.49     25.87 o 
  -2   5   6      565.20      523.68     35.02 o 
  -1   5   6       49.05       33.79     16.44 o 
   0   5   6      126.08      172.39     21.09 o 
   1   5   6       17.36       -4.10     18.19 o 
   2   5   6        0.19       42.36     83.22 o 
  -6   6   6        3.10        9.84     29.83 o 
  -5   6   6      270.78      263.79     37.44 o 
  -4   6   6     1206.76     1089.14     60.52 o 
  -3   6   6        2.25       17.18     15.70 o 
  -2   6   6       21.97       42.27     18.62 o 
  -1   6   6      562.61      585.89     37.50 o 
   0   6   6      150.43      120.95     19.43 o 
   1   6   6      275.72      262.58     43.61 o 
   2   6   6      419.30      325.54     69.43 o 
  -5   7   6       24.82       64.10     28.75 o 
  -4   7   6      113.62      108.87     24.55 o 
  -3   7   6       14.39       18.11     14.93 o 
  -2   7   6      284.59      254.80     25.83 o 
  -1   7   6       66.77       42.97     15.50 o 
   0   7   6       46.85       72.91     28.31 o 
   1   7   6        4.23       44.45     25.67 o 
   2   7   6       63.82       34.22     47.03 o 
  -5   8   6      163.87      220.45     35.84 o 
  -4   8   6      227.41      207.36     27.46 o 
  -3   8   6      847.87      767.42     51.99 o 
  -2   8   6      195.05      184.99     24.30 o 
  -1   8   6       27.81       99.31     19.51 o 
   0   8   6      147.83      165.08     30.91 o 
   1   8   6      556.43      534.40     49.29 o 
   2   8   6      232.42      173.59     44.37 o 
  -5   9   6      578.84      590.99     53.20 o 
  -4   9   6        0.45       15.54     14.31 o 
  -3   9   6      459.76      488.87     45.11 o 
  -2   9   6       37.15       70.06     18.85 o 
  -1   9   6      152.36      220.18     28.98 o 
   0   9   6       35.40       12.47     17.70 o 
   1   9   6        0.80       74.63     35.45 o 
   2   9   6       16.06       88.49     41.62 o 
  -5  10   6      240.49      202.49     36.68 o 
  -4  10   6      886.19      782.93     63.69 o 
  -3  10   6      470.04      522.40     41.40 o 
  -2  10   6      148.49      126.17     27.15 o 
  -1  10   6      235.58      244.98     27.20 o 
   0  10   6      150.25      141.94     29.73 o 
   1  10   6      122.24      105.57     29.46 o 
   2  10   6       66.93       73.50     30.17 o 
  -5  11   6       15.94        1.56     16.89 o 
  -4  11   6       15.58       43.51     26.06 o 
  -3  11   6       20.72      -13.56     15.93 o 
  -2  11   6      139.54      129.12     28.21 o 
  -1  11   6       41.78       48.87     20.94 o 
   0  11   6       16.29       33.69     21.33 o 
   1  11   6       73.93       55.96     25.58 o 
   2  11   6        4.66       68.86     28.81 o 
  -5  12   6      430.09      474.76     49.93 o 
  -4  12   6       76.37      103.78     27.92 o 
  -3  12   6      609.90      609.48     42.35 o 
  -2  12   6      776.16      822.38     48.70 o 
  -1  12   6      114.97       94.01     19.57 o 
   0  12   6      121.22      122.28     30.01 o 
   1  12   6       34.43       69.56     29.79 o 
   2  12   6       17.46        3.18     26.28 o 
  -5  13   6      313.48      280.63     45.66 o 
  -4  13   6        1.91       65.66     29.40 o 
  -3  13   6      208.19      329.93     50.59 o 
  -2  13   6       22.23       22.72     18.06 o 
  -1  13   6        3.44       26.67     21.30 o 
   0  13   6       15.09       25.80     27.26 o 
   1  13   6      277.54      190.39     33.85 o 
  -5  14   6      180.16      224.34     40.98 o 
  -4  14   6      345.89      393.76     44.95 o 
  -3  14   6       37.06       78.82     22.98 o 
  -2  14   6      298.29      294.91     30.22 o 
  -1  14   6      572.08      560.08     48.61 o 
   0  14   6       73.23       83.66     25.25 o 
   1  14   6       10.98       19.90     22.06 o 
  -5  15   6       25.45       46.06     28.43 o 
  -4  15   6        4.22       -8.05     18.66 o 
  -3  15   6      183.35      220.22     31.30 o 
  -2  15   6       24.10      -10.95     17.67 o 
  -1  15   6       30.83       56.67     22.81 o 
   0  15   6      101.74      123.63     28.69 o 
   1  15   6       13.94       -3.47     20.75 o 
  -5  16   6      129.16      152.01     37.85 o 
  -4  16   6       15.32       13.27     20.07 o 
  -3  16   6      620.77      633.14     51.67 o 
  -2  16   6      704.14      691.48     45.41 o 
  -1  16   6       80.34       76.84     26.19 o 
   0  16   6      287.01      310.00     39.08 o 
   1  16   6      166.11      123.83     31.99 o 
  -4  17   6       31.47       15.06     21.58 o 
  -3  17   6      110.81      120.44     31.63 o 
  -2  17   6       62.45       60.84     20.81 o 
  -1  17   6        0.40       -1.07     20.47 o 
   0  17   6       49.01      120.54     29.54 o 
   1  17   6        0.64       12.78     24.18 o 
  -4  18   6      301.94      251.87     40.92 o 
  -3  18   6      102.27      126.80     33.68 o 
  -2  18   6      120.78       79.38     20.21 o 
  -1  18   6      501.98      473.93     45.28 o 
   0  18   6      459.53      405.42     46.70 o 
   1  18   6       84.13      149.15     37.61 o 
  -4  19   6       13.44       57.74     31.74 o 
  -3  19   6       15.76       38.15     30.20 o 
  -2  19   6      142.07      112.33     28.46 o 
  -1  19   6        9.40       25.95     31.13 o 
   0  19   6       13.85        0.83     16.02 o 
   1  19   6        4.70       11.97     19.52 o 
  -4  20   6       19.51       11.15     23.63 o 
  -3  20   6      502.40      426.26     51.22 o 
  -2  20   6      138.78      182.77     33.14 o 
  -1  20   6        0.98       30.08     27.66 o 
   0  20   6      301.52      356.60     48.73 o 
  -4  21   6       24.63       31.84     33.23 o 
  -3  21   6       23.70       58.96     32.72 o 
  -2  21   6       11.59       54.36     29.94 o 
  -1  21   6       13.02       24.65     22.49 o 
   0  21   6       25.40       21.92     23.12 o 
  -3  22   6       27.25       29.29     27.64 o 
  -2  22   6        9.51       56.36     35.01 o 
  -1  22   6      183.12      167.00     36.43 o 
   0  22   6      172.53      154.65     38.48 o 
  -3  23   6      131.10      207.86     48.29 o 
  -2  23   6       72.52       53.23     45.83 o 
  -1  23   6       28.80       36.86     27.49 o 
  -2  24   6      304.26      271.02     65.41 o 
  -1  24   6       82.53      103.63     37.92 o 
  -5   0   7        8.99      -30.06     48.10 o 
  -4   0   7      307.51      219.53     78.40 o 
  -3   0   7      339.31      322.14     86.73 o 
  -2   0   7       73.38       88.08     38.37 o 
  -1   0   7       34.78       23.03     31.09 o 
   0   0   7      129.80      172.90     43.79 o 
  -4   1   7       77.37       56.80     66.65 o 
  -3   1   7       24.83       31.67     24.36 o 
  -2   1   7        1.07        3.35     21.74 o 
  -1   1   7        3.37        7.00     20.32 o 
   0   1   7       16.31       50.05     27.75 o 
  -5   2   7      356.33      247.17     53.59 o 
  -4   2   7      151.86      128.60     47.40 o 
  -3   2   7      169.56      163.69     32.62 o 
  -2   2   7      494.90      598.60     71.25 o 
  -1   2   7       39.60       34.39     19.49 o 
   0   2   7       37.53       42.39     30.31 o 
   1   2   7      144.01      194.25     52.36 o 
  -5   3   7        8.17        3.63     37.67 o 
  -4   3   7        0.98        8.01     27.73 o 
  -3   3   7       33.05       72.04     28.35 o 
  -2   3   7        1.46       48.47     29.15 o 
  -1   3   7       60.61       74.13     23.23 o 
   0   3   7       13.92       26.72     28.16 o 
   1   3   7        6.51       -9.64     33.11 o 
  -5   4   7       91.59      107.33     67.50 o 
  -4   4   7      265.46      245.86     45.22 o 
  -3   4   7      359.78      340.40     69.06 o 
  -2   4   7      405.51      376.37     40.90 o 
  -1   4   7      264.22      207.47     32.78 o 
   0   4   7      125.29      156.74     45.67 o 
   1   4   7       78.62      203.76     85.20 o 
  -4   5   7       83.56       93.53     40.53 o 
  -3   5   7       83.30       64.83     30.50 o 
  -2   5   7      148.64      185.81     31.94 o 
  -1   5   7        1.40       14.78     16.62 o 
   0   5   7       15.66       86.52     39.99 o 
   1   5   7        0.06      -29.16     42.32 o 
  -5   6   7      312.81      323.83     59.52 o 
  -4   6   7        2.68      -25.87     51.73 o 
  -3   6   7       74.03       64.49     38.87 o 
  -2   6   7     1519.75     1337.73     70.46 o 
  -1   6   7      750.93      558.07     43.69 o 
   0   6   7       92.98      141.51     32.83 o 
   1   6   7       64.16       80.16     78.17 o 
  -5   7   7        3.44       74.84     44.52 o 
  -4   7   7       38.08       64.31     31.92 o 
  -3   7   7       24.45        2.23     18.99 o 
  -2   7   7       43.28       42.79     20.80 o 
  -1   7   7        7.77       16.13     24.14 o 
   0   7   7       24.65       15.43     20.54 o 
   1   7   7        4.80       90.65     72.38 o 
  -5   8   7        4.03      -11.53     28.73 o 
  -4   8   7      123.73      139.65     47.37 o 
  -3   8   7      445.56      432.38     46.41 o 
  -2   8   7      307.86      247.35     33.20 o 
  -1   8   7      353.10      274.94     43.49 o 
   0   8   7      243.62      217.14     40.80 o 
   1   8   7       50.44       -7.94     45.61 o 
  -5   9   7       39.85      107.41     42.22 o 
  -4   9   7       66.86       33.01     52.87 o 
  -3   9   7      160.03      223.40     33.30 o 
  -2   9   7       29.37       50.14     22.64 o 
  -1   9   7      269.35      264.13     41.64 o 
   0   9   7        0.03       46.00     45.55 o 
  -4  10   7       70.91      148.81     79.53 o 
  -3  10   7      274.25      288.39     32.09 o 
  -2  10   7      368.42      367.16     36.70 o 
  -1  10   7       44.57       91.72     28.99 o 
   0  10   7       25.84       20.34     21.22 o 
  -4  11   7       37.70      101.36     41.00 o 
  -3  11   7       18.66       33.53     20.55 o 
  -2  11   7        2.07       28.04     33.40 o 
  -1  11   7      125.24      145.99     34.45 o 
   0  11   7       75.75      132.18     34.41 o 
  -4  12   7      331.97      336.45     54.97 o 
  -3  12   7      415.39      450.36     41.48 o 
  -2  12   7       26.77       45.39     20.38 o 
  -1  12   7       66.52       78.73     28.96 o 
   0  12   7       70.47       86.80     30.72 o 
  -4  13   7        0.26       62.75     29.19 o 
  -3  13   7      177.33      168.44     33.17 o 
  -2  13   7        8.23       97.15     38.25 o 
  -1  13   7      136.57      140.94     34.03 o 
   0  13   7       18.48        4.90     22.97 o 
  -4  14   7      223.82      229.54     41.62 o 
  -3  14   7      189.43      173.37     29.40 o 
  -2  14   7      181.25      199.73     38.27 o 
  -1  14   7      150.54      140.39     37.70 o 
   0  14   7      107.34      130.12     34.79 o 
  -4  15   7       83.93      115.10     33.65 o 
  -3  15   7        0.44      -10.69     21.92 o 
  -2  15   7       59.54       84.21     29.86 o 
  -1  15   7        2.15       14.38     21.76 o 
   0  15   7        0.72       23.10     24.63 o 
  -3  16   7      347.83      366.13     46.31 o 
  -2  16   7       37.27       96.27     36.04 o 
  -1  16   7      166.79      169.27     36.56 o 
  -3  17   7       23.07       61.14     41.66 o 
  -2  17   7        1.96       29.46     23.17 o 
  -1  17   7        9.81       83.56     33.54 o 
  -3  18   7       66.07       79.56     39.30 o 
  -2  18   7      198.09      247.74     53.06 o 
  -1  18   7      137.72      158.44     40.82 o 
  -2  19   7        0.23       24.02     28.64 o 
  -4   0   8      106.28      181.75     83.84 o 
  -3   0   8      261.95      284.86     67.82 o 
  -2   0   8      264.36      314.37     78.28 o 
  -4   1   8        0.04       18.64     37.50 o 
  -3   1   8        2.49       82.25     39.85 o 
  -2   1   8        3.03       35.31     58.20 o 
  -1   1   8        0.22      158.38     68.41 o 
  -4   2   8       18.59      -20.65     49.01 o 
  -3   2   8      266.02      301.13     48.49 o 
  -2   2   8      157.63      236.16     57.96 o 
  -1   2   8       40.33       60.09     34.75 o 
  -4   3   8       36.68      -11.87     34.72 o 
  -3   3   8       13.24       11.31     21.17 o 
  -2   3   8        5.21       32.33     44.25 o 
  -1   3   8       36.68       65.15     51.59 o 
  -4   4   8       72.48      134.21     64.89 o 
  -3   4   8       22.17       65.93     45.96 o 
  -2   4   8      123.75      174.07     39.25 o 
  -1   4   8      166.13      182.43     64.55 o 
  -3   5   8       40.91       93.30     32.47 o 
  -2   5   8       27.02       70.31     41.18 o 
  -1   5   8       26.84      -23.82     57.86 o 
  -3   6   8      177.78      224.62     41.28 o 
  -2   6   8      143.40       91.90     46.62 o 
  -1   6   8      209.05       87.83     44.53 o 
  -3   7   8        0.01       41.36     29.51 o 
  -2   7   8        0.25       22.65     31.56 o 
  -3   8   8       33.00       66.49     31.80 o 
  -2   8   8       76.18       65.30     42.90 o 
  -3   9   8        2.72        5.94     20.31 o 
  -2   9   8       16.29       28.01     30.87 o 
  -2  10   8       69.30       30.97     49.24 o 
                                                 
